# Supplementary material for: Development and characterization of BAC-end sequence derived SSRs, and their incorporation into a new higher density genetic map for cultivated peanut (Arachis hypogaea L.)
Source: BMC Plant Biol. 2012 Jan 19;12:10. doi: 10.1186/1471-2229-12-10 (PMC3298471; doi:10.1186/1471-2229-12-10)
Supplement: Additional file 1 — List of BES-SSRs. [file 1471-2229-12-10-S1.XLS]

## Sheet: Sheet1
Marker name	Accession number	SSR motif	FORWARD PRIMER1 (5'-3')	Tm (°C)	REVERSE PRIMER1 (5'-3')	Tm (°C)	PRODUCT size (bp)	Blast whole seqs vs whole seq of legacy Arachis SSRs	E-value	Blast primer seqs vs legacy Arachis primer sequences	E-value	Polymorphism among 8 genotypes	Number of alleles	PIC
GNB1	FI279895	(TA)44	GCTTTTATTCCTTCATTGGGC	59.929	CGAAGGATAACAAAGTGTCACG	59.671	170	Ai120E9	1e-22	Ai122O24	0.002	no
GNB2	FI280191	(TC)17acacgcgcg(CA)12cgcacgcacgcacg(CA)7	CTTGCTGTGGTGGATTTCCT	60.111	GCCTCCAATTTGCGAATCTA	60.175	239	no hit	no hit	no hit	no hit	Yes	2	0.41
GNB3	FI280289	(ATC)5	CGCTCTCCGGTGATACAAAC	60.657	CCCTCAAAACACCAAAATGG	60.198	225	no hit	no hit	no hit	no hit	no
GNB4	FI280318	(TA)7	GGGGCTAAGGTAAGGGTGAG	59.955	TGGGTAGCAAGGCATGATCT	60.624	135	Ai120M6	3e-82	no hit	no hit	no
GNB5	FI280337	(CTTT)5	GCCTGTCTTTCTCTTCGGTG	59.989	CCTTCAGCAAACAATCAGCA	59.988	207	Ad90E11	1e-13	no hit	no hit	no
GNB6	FI280395	(AG)6	ATAGGTGAGGGGTTTTTGGG	60.046	AGGATTGGCAGAAAGAGCAA	59.955	173	Ah1TC4F04	3e-38	no hit	no hit	Yes	2	0.21
GNB7	FI280432	(CTT)5	GTGCACCAGACACCAACATC	60.013	TGTTCATCCCCTTCACCCTA	60.309	253	IPAHM	3e-63	no hit	no hit	no
GNB8	FI280651	(CT)16	ACGTGGCCCCAAATAAGTCT	60.743	CACACCCCATTTCACACTCA	60.416	153	Ah1TC2G05	4e-28	no hit	no hit	no
GNB9	FI280670	(TA)6	TTCCAACACTTTTGCATTTCA	59.192	GTAACCACACCATTGGGCTC	60.24	252	Ai120P9	7e-86	no hit	no hit	no
GNB10	FI280725	(TA)27	CACTATAGTTATCGGAGCCACTG	58.003	AAAACAGCGTTTTTAGTTTCAACA	59.328	240	no hit	no hit	no hit	no hit	no
GNB11	FI280725	(AT)7	TTTCAATTGTGCTCTCCTTCTG	59.494	TTTGTGTAATCAACGTAACCATCA	59.338	219	no hit	no hit	no hit	no hit	no
GNB12	FI280765	(AT)18acatatatatatg(TA)11	CCAATGCAAGCATCATGAGA	60.779	TGTATGTTAGGTGAAAGCTGAGG	58.463	195	pPGSseq19C10	2e-49	no hit	no hit	no
GNB13	FI280781	(TG)6	TTCCTGTAGAGCCTGAGGGA	59.943	AAAGTCCCAAATGCATGCTC	60.081	129	Ai119J6	6e-34	PM23	0.007	no
GNB14	FI280832	(AT)10	AACTGGGATGTTGAACAAAGG	58.945	CTCCCCTTCTTTGACGATGA	60.187	279	no hit	no hit	no hit	no hit	no
GNB15	FI280892	(TA)12	GCATACATTCAAGTGGCCCTA	59.974	CGTGATTAGGCATGAAAGTGA	58.785	123	no hit	no hit	no hit	no hit	Yes
GNB16	FI280982	(AAT)8ag(TAA)14	ATGTGTGGGGCTAACCAAAA	60.227	CCAACCCGACAGATTAAGGA	59.926	253	no hit	no hit	no hit	no hit	no
GNB17	FI281062	(GT)7	CCAAGCGTTCATACTGGTCA	59.716	GCGTGTACTGCAGGTATGCT	58.981	214	no hit	no hit	no hit	no hit	no
GNB18	FI281137	(AT)27	AAAAATTCTTCCTAGTTTACCCCC	59.262	CTCAACACAACAAGTGGAGCA	59.93	175	no hit	no hit	no hit	no hit	no
GNB19	FI281415	(TA)6	TCCAACTGAATAAATTTGGATTAGG	59.664	AATGCGATACGTGAATTTCG	58.653	260	no hit	no hit	no hit	no hit	no
GNB20	FI281420	(AGA)5	GCAATGCTTTTACCACACCA	59.59	ACATAACCGAACCCTACCCC	59.94	211	Ah1TC4F04	3e-21	pPGPseq7E4	0.002	no
GNB21	FI281478	(CT)8	GATGACTGGGCGTAACTCGT	60.142	CGCCACCCCTATTCTAACAA	59.953	266	no hit	no hit	no hit	no hit	no
GNB22	FI281659	(AG)6	CGCGATCAGCAGAATTAACA	59.976	TTGAACCTGGAAATTGGAGAA	59.532	256	no hit	no hit	no hit	no hit	no
GNB23	FI281707	(TTA)13	GGGGTCGATACGTCCACTAA	59.813	CATGCATCCATGAGACTTCC	59.04	179	no hit	no hit	no hit	no hit	no
GNB24	FI281727	(TA)7	TGCGGCTAGTTCCCTATGAT	59.691	TTGTTCACGCAAAGCTAACG	60.052	102	Ai120E9	6e-74	no hit	no hit	no
GNB25	FI281730	(AT)6	GGACCAGAGGGACAAAGACA	60.088	GGGGCCTCTATAGGTTGAGC	60.06	279	no hit	no hit	no hit	no hit	Yes	2	0.21
GNB26	FI281752	(CTT)8	CTCCGTGCTTCCTCTTCTTC	59.162	CAGAGAGAAAAACACGTAAATGAA	57.708	270	no hit	no hit	Ah-590	3e-05	no
GNB27	FI281871	(CAT)5	CGGTCTTTAGTGCGGTTCTC	59.875	TCTACGCTTTGGAGCCATCT	59.978	252	no hit	no hit	no hit	no hit	no
GNB28	FI281963	(TG)7	TAATGCTGTCGTCAAAACGG	59.729	GCTCACACTCATCAGAAGTTCG	60.058	211	no hit	no hit	no hit	no hit	no
GNB29	FI282037	(TC)6	CCTAACTACGCGAGACCAGC	60.037	AAAGAATTGAAGGGGGTTGG	60.159	265	no hit	no hit	no hit	no hit	no
GNB30	FI282350	(AT)9	GGCCTAAACTTTACGGGTCG	60.84	TCGCGAAGTCGTATCATTCA	60.366	166	no hit	no hit	no hit	no hit	no
GNB31	FI282684	(GA)10	TGAAAGTGAGGTAGGTGGGG	59.959	GCATGCCTAAAAGAAGCAGG	59.982	229	Ad92B6	4e-13	no hit	no hit	no
GNB32	FI282686	(ACA)16	GGGCTTATGGTTCGAATGAA	59.901	TAATTCATGTAGCCGACCCC	59.784	248	Ah-345	1e-107	Ah-345	0.0004	no
GNB33	FI282701	(ATT)5	TTGGATGTTGGCTTTGTGAA	60.088	GGAAAAGGGCACTCTTGTTG	59.711	193	Ah1TC2E11	8e-132	Ah1TC2E11	0.007	no
GNB34	FI282797	(AGA)6	TAAAATATTGCTCGCCCTCG	60.185	CCTACCTCGCCCTCTCTCTT	59.972	227	Ah3TC26G12	7e-17	pPGPseq7E4	3e-05	no
GNB35	FI282970	(TA)37	CATCTTCGCAACCGAATTTT	60.074	TGTAACTGGAAAGCGCAACA	60.436	192	Ad95N14	1e-43	no hit	no hit	no
GNB36	FI283018	(AC)6	TTCATTCTAAGTTGCGTGCG	60.014	CGCAAGTTTGACAACAATGG	60.149	189	Ah2AC2C05	2e-15	no hit	no hit	no
GNB37	FI283152	(AT)10	TTGTGTATGTGTAGTGAGACGACG	60.153	AAAAAGTTGGCTCCTTAATATTACTC	57.043	113	no hit	no hit	no hit	no hit	no
GNB38	FI283252	(GA)11ggat(GGAG)6	TCCAGGGTCACTGTTCTTCC	60.088	CGTTGGTTTCATCAAAGGCT	60.11	181	no hit	no hit	no hit	no hit	Yes	2	0.41
GNB39	FI283257	(TA)11	TTGTTCAATGCTAGAAACTCAACC	59.708	CGAGAATAAAACTCCTAAAATTCTCAA	59.65	258	pPGSseq19E8	4e-41	no hit	no hit	no
GNB40	FI283328	(GAAAG)5	GGCGAGAGAATAATGTGAGGA	59.283	AACAAGGTCGCATCTGCTCT	60.02	186	no hit	no hit	no hit	no hit	no
GNB41	FI283341	(TAGA)11	TTGATGTGGCATCATTAGCAA	60.088	TGCCAATTCAGCTTTCACTTT	59.875	262	no hit	no hit	no hit	no hit	Yes	3	0.62
GNB42	FI283348	(AG)6	TCAGCTTCAACAAGAATGCC	59.002	AACAATCCTCCTTTGATAATTCG	58.577	199	Ai121K10	3e-110	Ai121K10	0.0004	no
GNB43	FI283545	(AC)6	AATGGGGTCAAGGTAAGGGT	59.553	GCAAAAGTGGGAATTTTGGA	59.916	149	Ai120M6	3e-85	Ad91K17	0.002	no
GNB44	FI283771	(TGG)5	AGTTGGACACGTAACTCCCG	60.028	CGTCGAGTGCATAGTGATCG	60.436	253	no hit	no hit	no hit	no hit	no
GNB45	FI284008	(TC)19	CCACCACAACAGTGGTTCAG	60.039	AAGCATAACGCGAAGGAGAA	59.982	223	no hit	no hit	no hit	no hit	no
GNB46	FI284019	(AGA)5	CCCTCGAGCAAGAAAGAAAA	59.564	TCCCACATCACACTTTCCAA	59.935	280	Ad92B6	1e-31	no hit	no hit	no
GNB47	FI284046	(AC)7	GCCAAATGGGCTAAACAGAC	59.574	GCTCGACACTGCAATCACAT	59.87	239	Ah1TC5H11	2e-27	no hit	no hit	no
GNB48	FI284094	(TTC)5	GGCATTTGGAATGAAAGAATG	59.402	TCCAATCGAACTCCAAAACC	59.91	276	no hit	no hit	no hit	no hit	no
GNB49	FI284108	(TA)6	CAAAATCCAGTGAGGGTTCA	58.541	TTTGAAGTGGTTGAATGCCA	60.088	279	Ai124F16	2e-86	Ai124F16	0.007	no
GNB50	FI284276	(AT)7	CAATGCAGAGTGTCACAACAAA	59.805	GCTGCTTGTTACATGAGCCA	60.019	277	no hit	no hit	no hit	no hit	no
GNB51	FI284317	(TTA)10	AAGCTTATCATGTGCCCCAA	60.469	GGAAAAGGTAATGCCACCAA	59.801	234	no hit	no hit	no hit	no hit	no
GNB52	FI284378	(AT)6	CTCCAAATTGGGATGGAGAG	59.478	ACTCATAGCAGTCGGCCTTG	60.419	268	no hit	no hit	no hit	no hit	no
GNB53	FI284399	(TGA)5	GCCCACTCGTTCTAAAAGGG	60.977	TTGCTTGCTAGCTTCCTGTG	59.366	207	no hit	no hit	no hit	no hit	no
GNB54	FI284450	(ATA)7	ACCGGCTGATTTTGAACTTG	60.11	TTTTACGTGATTGATTTTATGCTAAC	57.976	194	IPAHM	1e-28	no hit	no hit	no
GNB55	FI284557	(AG)7	TTTTGACCCAGATTTCAGCC	60.051	AAGAGGAGTCCTAATCCTAATCCT	57.198	170	Ai119J6	9e-70	no hit	no hit	no
GNB56	FI284648	(AGC)5	CGTTATTGGGTTTGTTGTAGCA	59.925	CCAACACAAGGTGATGATTCC	60.225	120	no hit	no hit	no hit	no hit	no
GNB57	FI284685	(AAAT)6	TGTTTTCTCCTTCGTTCGCT	59.993	ACCCACCACTTCCAGTTCAG	60.002	262	no hit	no hit	no hit	no hit	no
GNB58	FI284694	(TA)32	TCTGCTTTATACCACACTTTTTCC	58.801	ATTTCCCAAAATCCAGGGTC	59.996	258	Ad92D19	6e-15	no hit	no hit	no
GNB59	FI284703	(TA)7	CCAGAGGCCAGAAGATTGAG	59.943	GGCGTGACTCTCTGTACGCT	60.621	279	pPGSseq17G9	1e-41	no hit	no hit	no
GNB60	FI284760	(AAG)5	AGCATTCAGCACGTATGCAG	60.042	GGCATCTCATCTTTCAGGGA	60.158	224	no hit	no hit	no hit	no hit	no
GNB61	FI284873	(TC)7	GATCTAATGGCGGACCTGAA	60.036	TGGAAGAGCAGAAGGAAGGA	60.065	270	no hit	no hit	no hit	no hit	no
GNB62	FI284924	(TTAT)5	TATTGACTTGGCATTGGGGT	60.192	AAGTGTGGGGAAAACTGTGG	59.861	208	Ad91K17	2e-61	Ad91K17	0.007	Yes	5	0.74
GNB63	FI284956	(TAT)8	GAGTTGGAGGACGTGGACAT	59.969	TCCTCGTGTGCAAACTCTTTT	59.906	224	no hit	no hit	no hit	no hit	no
GNB64	FI284989	(AAAG)5	GCTTGGGAAGTCACCAAAAA	60.088	TCACTGGAAGCTCTTTAGTCCA	59.122	264	Ai121K10	1e-10	no hit	no hit	no
GNB65	FI285037	(TTA)23	TTTTTCTGGACCAAGCCTCT	58.909	TGAATTCGGGCTACTGATCC	60.036	268	no hit	no hit	no hit	no hit	no
GNB66	FI285063	(TA)7	TTACTTGGGGCATTTTGTCC	59.801	TGAAAATCTTGGGAATTGGG	59.733	179	Ai123O24	2e-86	Ai123J3	0.007	no
GNB67	FI285170	(GC)6	CCAGTTGGGTTGGAAAGCTA	60.103	GGCCCACATGTCTCCTAAAA	59.933	168	no hit	no hit	no hit	no hit	no
GNB68	FI285171	(TTA)19	CACCCTTCTCTTCAAACCCT	58.228	CTGGAGTGTTTCTACCCCCA	59.959	181	no hit	no hit	no hit	no hit	no
GNB69	FI285215	(CTT)5	TCTTGACTTTCCCATGGAGG	60.042	TTCAGGCAACCATTCAACAA	60.088	211	Ah-272	2e-24	no hit	no hit	no
GNB70	FI285498	(AT)30	CTGCAGCTGCGGTAACTAGA	59.391	GGTAAGGTGCTCCTGCAAAG	59.875	203	no hit	no hit	no hit	no hit	Yes	2	0.34
GNB71	FI285651	(AGA)5	ATCCAAACACAAGGGTGAGG	59.82	TTTTATTTCCCCTTTAATTTTCG	57.834	152	Ah1TC2E11	8e-55	no hit	no hit	no
GNB72	FI285663	(TTC)5	TTGGGTTAGGGAGCTTTGTG	60.103	CCAATTGGATGAAGAACGAAA	59.924	113	no hit	no hit	no hit	no hit	no
GNB73	FI285709	(AG)9	GAAGGTGAAGGGGAAGAACC	59.912	TACACTCTCTTCCGCCACCT	59.867	187	no hit	no hit	pPGPSeq2D1	0.002	no
GNB74	FI285723	(AT)9	TGGATATCATGTAAGAATTCAACGA	59.761	TCAAACACTATAAATCCTTTTGGTT	57.438	225	no hit	no hit	no hit	no hit	no
GNB75	FI285746	(TG)9	GCTCTTGAAGCGAAGTGGTT	59.621	CCAAGCGACAAGCTCCTAAC	60.015	196	Ai119J6	5e-33	no hit	no hit	no
GNB76	FI285843	(AT)19	GGGAACGAATGAAGTAGGCA	60.074	GCATGGGTTTCAAGGTCTGT	59.973	154	no hit	no hit	no hit	no hit	Yes	2	0.41
GNB77	FI285939	(AG)6	AGACCCTTTTCGGTCCAGAT	59.935	TCATGGTGGTTGCTTGATTT	58.976	278	Ai119P18	9e-73	no hit	no hit	no
GNB78	FI285989	(TA)6	TTGTTTCTTGATGCAACCCA	60.088	TCATTTGAGACAGCCTCTGC	59.116	169	Ad90D19-1	4e-78	Ad90D19-1	0.007	no
GNB79	FI286012	(TA)27	CAAGGTTGTAACGGGGCTAA	59.99	GAGGAATTTTTGGTAGCTAAGCAT	59.271	193	pPGSseq19C10	8e-55	no hit	no hit	no
GNB80	FI286155	(AC)7	TTGTAATGGGGCCAAGGTAA	60.181	TGTTAGCCACTTTGAGCCTTT	59.031	147	Ai120M6	5e-68	pPGSseq19C10	0.0001	no
GNB81	FI286372	(AAT)5	TGCGAATCTGACTTGATTGC	59.955	AAAGGCTTGCTATTGCCAAA	59.853	249	Ai119B4	8e-150	no hit	no hit	no
GNB82	FI286430	(CAT)6	ATCAAAACCCAAAACCTCCC	60.032	AAGCATCAAGGTTTCCGATG	60.074	112	no hit	no hit	no hit	no hit	no
GNB83	FI286442	(TAAA)5	AGGGTAAGAACAGGGGCAGT	59.994	TCGAAATTCTTTCCCTCTCTTC	58.958	105	Ah1TC2E11	1e-65	no hit	no hit	no
GNB84	FI286472	(TA)6	TATTTGTCCGTTTTGGAGGC	59.938	TCTTTTTGTTGGGGTCCTTG	59.942	259	no hit	no hit	no hit	no hit	no
GNB85	FI286550	(AAT)6	TGAGTGTAAATTCTAGAGCCAAAA	57.386	AAAGGAATAAAAATAAAGTCGGC	57.194	179	no hit	no hit	no hit	no hit	no
GNB86	FI286577	(AT)12	ATTCGAGCATCATCACTCCC	60.042	ATATACCCAAAGAGGAAATTCTACC	57.348	202	no hit	no hit	no hit	no hit	Yes
GNB87	FI286847	(AT)11	GCCTGTAGCACTGCAAACAA	60.058	GGAATAGGGGCAAGAATGGT	60.152	261	no hit	no hit	no hit	no hit	Yes
GNB88	FI286924	(TAA)5	CCACGTGAGAGCAAAAGAACT	59.529	CGGGACGATTTTGATTTTGA	60.807	184	pPGSseq12B1	5e-12	pPGSseq12B1	0.002	no
GNB89	FI286953	(TA)7	TTTTTAATGATGGCAGATTCAGA	58.751	TTTTTGATAATTTATTCTTTCGCA	57.274	180	no hit	no hit	no hit	no hit	no
GNB90	FI287130	(TA)6	CTCCACAAGCTGTGGCTAGA	59.187	CTTCCACACGTCGTAAAGCA	59.904	241	Ai121J17	9e-30	no hit	no hit	no
GNB91	FI287149	(TTCT)5	CAGCCCATGAGGAGCTAAAC	59.836	ACCCCTTCCCAGAATACCAG	60.183	277	no hit	no hit	no hit	no hit	no
GNB92	FI287368	(AGC)5	TTCAAATAACTTGGTGGGCA	59.013	GTCCTTGTTCCAAACCCTCA	59.943	262	no hit	no hit	no hit	no hit	no
GNB93	FI287493	(TTC)5ttattctctctcaaatgcacattctaagttattactcatcacaacaaggc(AAT)5	AATGCTAACTTTCGCACACAA	58.503	TCCATAGAGGATGAGGATTGC	59.094	239	no hit	no hit	no hit	no hit	no
GNB94	FI287527	(TATG)5	CGCGTCTGGAATTTCCTAAG	59.839	AAATTTTGACTCGACCTGCG	60.249	248	Ah2AC1G11	2e-15	no hit	no hit	no
GNB95	FI287595	(ATTA)5	TTCAATTAATAGCATAACTGATGTGA	57.161	GCTAACACCCGCTTCTCTTG	60.015	174	no hit	no hit	no hit	no hit	no
GNB96	FI287640	(AT)6	AGATTCGGGAACATTGGTTG	59.79	GGCTTTATTTTGGGGCATTT	60.148	235	Ai120P9	9e-61	no hit	no hit	no
GNB97	FI287648	(ATT)5	CTTGAATTTTCACCGTTCTTAAA	57.589	AATCTTGGTTTGGTGCAAGC	60.118	233	no hit	no hit	no hit	no hit	no
GNB98	FI287682	(TA)7(GA)8	GAGAAGGAGACAGAGTGTAAGGG	58.544	TTCATTCATTCACCGACTCATC	59.939	106	no hit	no hit	no hit	no hit	no
GNB99	FI287794	(AAT)11(TAT)27	TGGACATTTTAGTCTCCAAAAACA	59.913	TCTTAACGCAAACCAACTTGAA	59.795	246	no hit	no hit	no hit	no hit	Yes	3	0.71
GNB100	FI287922	(TA)19	TTCCTAGAGTGTTTTGGCTTACTG	59.055	AAAAACCTAATTATTCGACTTAAAGCA	59.213	234	no hit	no hit	no hit	no hit	Yes	2	0.41
GNB101	FI288079	(AG)31	GAACCTGATAGGCGTGGAAA	60.074	AACCACCACCCCTCTTCTCT	59.968	219	pPGSseq12A7	5e-22	no hit	no hit	no
GNB102	FI288106	(TAAA)5	TTCTTGTCCTTGCTCCTGCT	60.134	CGAAAATCACTAACCCTTTTTCA	59.544	270	Ah1TC2E11	3e-45	Ai121K10	0.007	no
GNB103	FI288343	(TTC)5	CCTTGGCCGAATACACATCT	59.955	CCCATGACTCGGAGGTAGAA	60.065	218	pPGPseq7E4	3e-116	pPGPseq7E4	0.007	no
GNB104	FI288473	(TA)7	CGGAAATATTGCTGGATGCT	60.06	CCACAATGCATTTATGGGAT	58.16	274	no hit	no hit	no hit	no hit	no
GNB105	FI288502	(AGA)6	TAAAAGATTGCTCATCCCCG	60.031	AACCATTTTCCCTCCCATTC	59.996	209	pPGPseq7E4	7e-35	no hit	no hit	no
GNB106	FI288571	(TTAT)7	TGCATATTCACCGTTGATGTT	58.909	CCAATTATGAGACTACAGTTATACCAA	57.121	280	no hit	no hit	no hit	no hit	no
GNB107	FI288602	(GA)33	ATGGCACATGAACAGCAAAA	60.119	TCCTCTTGCAAGCAAAATCC	60.331	169	no hit	no hit	no hit	no hit	no
GNB108	FI288615	(AAAAG)5	AACTTTGGGACATTGGTTGG	59.688	TACTTTGGGGCATTTTGTCC	59.801	265	Ai120P9	1e-81	pPGSSeq17H10	3e-05	no
GNB109	FI288632	(AT)6	TTTTTGATGAATATCTTTTTGGTG	57.367	CGATTATTTGCACCCAATTTC	59.313	207	no hit	no hit	no hit	no hit	no
GNB110	FI288877	(TA)8	TTAATTTCATACGCTTGTTAGAAAGA	57.881	TAAAAGCTGTTGGGGATTGG	59.931	266	no hit	no hit	no hit	no hit	no
GNB111	FI288878	(TA)6	GTATTTTGCCCCTTTGGGTT	60.055	TGCAACACTCCGATCGATAA	60.22	198	Ad95N14	7e-45	no hit	no hit	no
GNB112	FI288928	(AT)23	CAATGTCTGGGTGACAACCTT	59.876	TTATCCGACCGTGAGTAATGC	59.974	275	no hit	no hit	no hit	no hit	no
GNB113	FI289045	(GAA)6	CAGCAGCCCTTTTCATCTTT	59.452	GGAGGAGGAAGCACAGTGTC	59.841	107	no hit	no hit	no hit	no hit	no
GNB114	FI289076	(GGT)5	ACGTAACTTCGTGCCTCCAC	60.179	TTCTCCACTTTATGCCACCC	59.933	121	IPAHM	1e-37	no hit	no hit	no
GNB115	FI289123	(GAG)12	AATCACAATGGGCTGAGAGG	60.073	TCTTTTGCAGACATGGCAAG	59.988	177	no hit	no hit	no hit	no hit	no
GNB116	FI289321	(AT)9	GCATGGGCATCTCAAAAAGT	60.081	TTGAATGCATATATGGTAAGTTTGA	57.764	265	no hit	no hit	no hit	no hit	no
GNB117	FI289333	(AG)6	AGAAGTCCTTAAATCCCTCTCC	57.058	CGCGATAAGGAAAAATCCAA	60.033	276	Ad91M20	2e-70	no hit	no hit	no
GNB118	FI289360	(TTTA)5	GCACCAAATAAATGGTGGAAA	59.69	TTACCATTGGCCACAACATC	59.251	270	no hit	no hit	no hit	no hit	no
GNB119	FI289483	(TA)6	CCAATTGTGAACAGAACAAATGA	59.89	GGTTATTAAATGCATTCTATCTCGTG	59.408	267	Ai123J3	6e-37	no hit	no hit	no
GNB120	FI289511	(TCA)5	ATTGATTGCCGTTTAGCTGG	60.096	CAATATGGTGGTGGTGCAGA	60.39	277	no hit	no hit	no hit	no hit	no
GNB121	FI289611	(TAA)5	AACCATTTTGCGTGTGTGAA	60.011	TCTTAGAATCGGCCCTTGAA	59.778	152	no hit	no hit	no hit	no hit	no
GNB122	FI289757	(CT)6	CATGAATGGTCCATAAGCCA	59.35	GACTGGATACCGGGATACTTCA	60.208	229	pPGSseq19G6	2e-12	no hit	no hit	no
GNB123	FI289796	(TTC)5	TTGGTCTTGGCACTGTCTTG	59.873	CTTGCCGGTTAGTTTGTGGT	60.03	187	Ai119D9	2e-42	no hit	no hit	no
GNB124	FI289799	(ATT)5	TTGAATATTTGGATCATCTTCAATG	59.268	CGAATTCGTGAAATGTGGTG	59.964	280	no hit	no hit	Ad95A16	0.0005	no
GNB125	FI289926	(TTAT)6	TTTAGCCGCTTAGGCCTGTA	60	AAGCAAAAGCTTGCGAAAAA	60.13	203	IPAHM	1e-41	no hit	no hit	no
GNB126	FI290004	(TC)10tt(TC)10	AAAAGGAACATTGAACCTGGAA	59.85	GGTTTCGCAATCAGCAATTT	60.081	267	no hit	no hit	Ad91M20	0.002	no
GNB127	FI290008	(TG)8tc(TA)22	GGATGTAATATTGGCATGTTACTTGT	59.524	AGTGTCACGCTTCCGGTTAT	59.621	271	no hit	no hit	no hit	no hit	Yes	2	0.21
GNB128	FI290048	(TCT)5	TCCTATAGCCGAACCCCTCT	60.053	CTCGGAAGTGGAAGCTTTTG	59.986	210	pPGPseq7E4	4e-30	pPGPseq7E4	0.007	no
GNB129	FI290554	(GT)7	GATTTGAGCCCACTTACCCA	59.933	TTCATCAACCAAAGTTCCCA	58.947	218	Ai122P9	5e-22	no hit	no hit	no
GNB130	FI290628	(AAT)7	TAAGGGTCGATCCCACAGAG	60.065	AAGGAACACAGCACCTCCAT	59.579	212	Ad92B6	1e-62	Ad92O23	3e-05	no
GNB131	FI290632	(CA)44	CCCCCTTCTCTAGACCACAA	59.133	GATCTGCTACAATCTTCTCAAGACA	59.104	280	no hit	no hit	no hit	no hit	no
GNB132	FI290634	(ACA)6	TTGTGCAAGTGAAACCACAAG	59.79	TGCCTTGCATTTGTTTGAAT	59.161	192	no hit	no hit	no hit	no hit	no
GNB133	FI290700	(TCA)6tctgctactgctacttattggtcacacatgcatatgcctatgctgccact(ACC)6	AAAGCAAGCATCAACAACCA	59.322	TCGTTGAAACTGGGCTCTTC	60.375	198	no hit	no hit	no hit	no hit	no
GNB134	FI290717	(AT)6	GCAATTCCACCCAGAAGGTA	59.933	CGGTATCTTCGCAACCAGAT	60.096	164	Ad95N14	3e-13	no hit	no hit	no
GNB135	FI290739	(GT)20	AGTTTGGGATTATATTTTGGGTT	57.083	ACTCGACCTGCGAAGCTAAG	59.78	117	no hit	no hit	IPAHM 272	0.007	no
GNB136	FI290769	(GA)16	GATTTAATGGGGGATGAGGG	60.337	TCACCCACACCCTTTTGATT	60.21	101	Ai120M6	1e-43	no hit	no hit	Yes	2	0.44
GNB137	FI290964	(AGA)7	CCCTCGAGCAAGAAAGAAAA	59.564	CCTCTTCCCAATTACCCCAT	60.011	279	Ad92B6	5e-31	Ad92B6	0.002	no
GNB138	FI291025	(TA)18	CAGCCCGATGAAGGAATAAA	60.031	CGACCTAAACTCCGTAGGCA	60.262	230	Ai120E9	4e-46	Ai122O24	0.0001	Yes	4	0.66
GNB139	FI291042	(TA)12	TGCCTTTTGCTAGATAAGTCCTG	59.926	AAATGTAGCCTTAGATCTCGTTTTT	58.167	238	no hit	no hit	no hit	no hit	Yes
GNB140	FI291138	(CTT)5	TCTTGACTTTCCCATGGAGG	60.042	GGATCGATTTTAGGCAACCA	59.901	264	Ah-272	1e-50	no hit	no hit	no
GNB141	FI291225	(AT)21	TCGGTTATACAGCCAATCCC	59.784	AATGGTACCCCCACTGAGC	59.794	125	no hit	no hit	no hit	no hit	no
GNB142	FI291295	(ATA)5	TGCTGAACTTGAAAAGAAGTCTG	58.824	TGGATCCTGGAGGAATTGAG	60.003	182	no hit	no hit	no hit	no hit	no
GNB143	FI291591	(TC)6	CCACCCAATCAGCCAAATTA	60.692	GAAAAGAGAAGAAGGAAGAAGAAGG	59.592	172	Ai121F17	2e-27	IPAHM 164	0.0005	no
GNB144	FI291635	(TA)6	TAACGGAGGAGCCAAAAGTG	60.241	CACCATTCCATCACCTCAAA	59.343	255	no hit	no hit	no hit	no hit	no
GNB145	FI291694	(AC)9gaaacactcacccacggagagggagagagcac(GA)16	CCCAAACCCACACTCTCCTA	59.959	AAAGGGTTTTTGGCATCTCC	60.299	223	no hit	no hit	no hit	no hit	Yes	2	0.34
GNB146	FI291801	(AGA)9	CGGAGCTACCAACTCGTCA	59.992	TGGTTGCAGTGATGAAGGTC	59.682	277	no hit	no hit	no hit	no hit	Yes	3	0.39
GNB147	FI291835	(AGA)8	CGCCCTAAATGGTTATGGAA	59.789	CCCATCACCTCTTCACCACT	59.962	208	Ad92B6	5e-27	pPGSseq19F10	3e-05	no
GNB148	FI291873	(AT)29	CTTTAACTCCCCGGGTTCTC	59.934	TTGCACAGTCCCTCTGTACG	59.897	228	no hit	no hit	no hit	no hit	Yes	3	0.5
GNB149	FI292053	(AT)6	TGCCTAATGATACACGTGCC	59.572	AAAATGGCGATTCAAACCAC	59.807	276	no hit	no hit	no hit	no hit	no
GNB150	FI292067	(TA)6	GACTGGTTATCTTCGCAGCC	59.843	AAAAGCGCAACACTCCGAT	60.791	127	Ad95N14	1e-17	no hit	no hit	no
GNB151	FI292141	(AT)15	CAAAACCGCTCCCAAAAATA	59.937	GATATGGGCGCAGAAGTCAC	60.634	263	Ai119P8	2e-21	no hit	no hit	no
GNB152	FI292142	(AGA)5	ATATTGCTCACCCTCCAGCA	60.624	AATGGCCGAACTAACTCCCT	59.962	177	Ad92B6	3e-40	no hit	no hit	no
GNB153	FI292183	(TC)6	GATGATTTTGTTGCACACGG	59.972	CACACAAAGGAGCGAGATCA	59.984	174	IPAHM	4e-50	Ah3TC19B07	0.002	no
GNB154	FI292541	(AT)19	AGCACGGACACAACAAGAAA	59.339	GACTAGCCGGCCTAAACTCC	60.228	119	Ad90N12	2e-15	Ad90N12	0.007	Yes	2	0.34
GNB155	FI292723	(TA)6	AGAACGCGAGATTACGCAAC	60.416	GTCTGGGCGTCAGATTAGGA	60.218	186	no hit	no hit	no hit	no hit	Yes	2	0.34
GNB156	FI292839	(CTT)6	CCACTTTTCAAATTACGCGA	58.816	CACAGCATCAGAACCTGCAT	59.862	103	no hit	no hit	no hit	no hit	no
GNB157	FI292954	(AG)6	CGCGATCTGCAGAATTACAA	59.976	TCCTACATCCTAACAAAGAGGAGA	58.477	191	Ad92E21	5e-39	Ad92E21	3e-05	no
GNB158	FI293027	(AAT)5	CCCACGGAGATTGTTGGTAT	59.67	TTGACAATGGTGATGCCCTA	59.924	270	Ai119C21	4e-50	Ai119C21	3e-05	no
GNB159	FI293034	(GT)8c(TG)24	CGAATCGGAACACCGTACTT	59.993	TTTTAAATGTTTGGCCCAGG	59.805	276	no hit	no hit	no hit	no hit	Yes	3	0.5
GNB160	FI293066	(AAG)10	GCCTGAACGACAAATCACAA	59.697	GCCCAATTATAGGCCCATTT	60.008	278	no hit	no hit	no hit	no hit	no
GNB161	FI293105	(TA)9	CGACAAACTTTAAAACTCTCCCC	60.369	CATCCACGCAAAACAATTTTA	58.596	260	no hit	no hit	no hit	no hit	no
GNB162	FI293178	(TTA)7	TGGCTTTTTCTGCTTGCTTT	60.131	TGAAGGCTTGAACAGTGCAT	59.445	227	IPAHM	8e-33	Ad95D17	0.007	no
GNB163	FI293526	(ATA)23	CAAACCATAATCCTCGTGGG	60.184	CTTTTGCAATAGAATTGTTTATGATTT	58.361	263	no hit	no hit	no hit	no hit	no
GNB164	FI293593	(TCA)6(TCT)5ttttttttcttattcatctttttgttttcttgttctatcttttcaagtttcttcttgttttactctcttaataagaataaaaaaatcaaac(GAA)5	TCTCCTCCTTATCTTCTGCTGC	60.117	TGCAAGTTCATCCTCTTCCAA	60.76	221	no hit	no hit	Ah-590	0.0004	no
GNB165	FI293662	(AG)6	TCTGCACTTTACTTTCCCGC	60.386	CCTTTAAGTGGAATCCAAATCC	58.864	277	no hit	no hit	no hit	no hit	no
GNB166	FI293684	(AAAG)5	TGTGCAAGCTAAGTGTGGGA	60.449	TCATTTGGGATGCTTTCATTC	59.893	220	Ad91K17	3e-23	no hit	no hit	no
GNB167	FI293700	(TTA)13	GGCAAATTTTTCACCTAGCG	59.72	TCAATACTTTCGTTGCATGGAT	59.479	126	no hit	no hit	no hit	no hit	Yes	2	0.34
GNB168	FI293755	(AT)26	TTCTGTTGTCATTTATGTGTGTGA	58.135	CCGTAGAACTTCTCTTGCGG	60.008	250	no hit	no hit	no hit	no hit	no
GNB169	FI293763	(TA)9	GAACCAGTGGCAGGTTTCAT	59.973	GATGTGAGCCCATCCATGTT	60.758	218	no hit	no hit	no hit	no hit	no
GNB170	FI293843	(TTC)5ttt(TTC)5tttttctttttcttcttccaaattcgcgcacgcaggttcttcttccctttgattc(CCT)6cttccaatgttgcatcttctta(T)10	TGTTTTCTTCTCTTTCTCATTCTCC	59.453	TTGGTGTTATTGACGATGATGA	58.895	203	no hit	no hit	no hit	no hit	no
GNB171	FI293882	(CT)6	ACGTGTCCTTTTTCGTGCTC	60.299	CATTTTTCCCCCATTTCCTT	59.992	205	no hit	no hit	no hit	no hit	no
GNB172	FI293961	(GT)6	GCCGCTAACAGCACGTAAAT	60.293	TGAACCCAAACACTCATAACACA	60.311	148	PM53	4e-19	no hit	no hit	no
GNB173	FI294030	(GAA)5	GCGTGCGTTAGAAGGTAGGA	60.407	TACCCCACTCACCCATTCTT	59.259	100	no hit	no hit	no hit	no hit	no
GNB174	FI294070	(TA)7	GAAGTTTTTGGGGGATTCGT	60.166	CCACCTTGGTCGAGATGTTT	59.966	214	no hit	no hit	no hit	no hit	no
GNB175	FI294183	(TA)7	TGGAACAACGGATAGAGTTGG	59.978	AAGCAACTCCAATAGTAAAGTTAGAAA	57.606	230	no hit	no hit	no hit	no hit	no
GNB176	FI294240	(AT)12	CCTCCGGTTCTCATTCCATA	59.887	CTCAACCTACGAAGCCAAGG	59.869	244	pPGSseq9E11	1e-16	Ai120N20	0.007	no
GNB177	FI294254	(GA)10	AGATGATTCGCCTCCCTTTT	60.039	TTATGAAAAATTCGCGACCC	59.907	258	Ai123J3	3e-66	no hit	no hit	no
GNB178	FI294420	(TA)24	GGCATGGTTGGTTAGTCACA	59.42	TTACTGAGCATGCCCCTTTT	59.708	204	no hit	no hit	no hit	no hit	no
GNB179	FI294758	(AT)10	TCATGGTTTGGTTCGACTGA	60.088	TCGTTTCCTCATATGCTAATGC	59.238	273	no hit	no hit	no hit	no hit	Yes
GNB180	FI294947	(AAC)7	CAAAATTGACGAGAGCAGCA	60.134	ACGAGCTGTTTCACTTTCGC	60.581	174	no hit	no hit	no hit	no hit	no
GNB181	FI295347	(AT)11	TGGAACCAATAATGAAACTAGGC	59.407	TGAGAAGCTTGTGGACTTGG	59.007	228	no hit	no hit	no hit	no hit	Yes	3	0.5
GNB182	FI295389	(AG)68	AATATAGCTAGGCGGGGCAT	59.942	CACCCGCCCCTAAATTGTAT	60.92	279	no hit	no hit	no hit	no hit	no
GNB183	FI295673	(AGA)6	TAAAATATTGCTCGCCCTCG	60.185	CCTACCTCGCCCTCTCTCTT	59.972	225	Ah3TC26G12	5e-17	pPGPseq7E4	3e-05	no
GNB184	FI295923	(AT)6	TCAAATGCCAAATGGCTACA	60.073	TCGACGAGTGGTAATGTGGT	59.01	186	no hit	no hit	no hit	no hit	Yes
GNB185	FI295928	(TC)7	GGCCAGAATTTCATCTTGGA	60.014	CTGAGAACCCTATGCCTTGC	59.836	278	pPGSseq19A4	1e-62	no hit	no hit	no
GNB186	FI295999	(TG)6	GCCTTGGCATCAATTATCGT	59.929	GTGTTCACACACCAAGCCAA	60.616	192	no hit	no hit	no hit	no hit	no
GNB187	FI296184	(GA)26	AGGATTTGGGAGCTTGAGGT	60.074	TTCAAAGATGGTCCCCACAT	60.173	111	pPGSseq10A5	7e-83	pPGSseq10A5	3e-05	no
GNB188	FI296241	(TA)14	ATCAATGCACATGGGACAAA	59.781	AATGGGGCTGAGGTAAAGGT	59.827	224	Ai120M6	7e-83	Ai120M6	0.007	no
GNB189	FI296248	(TATTT)5ttttttcgccac(T)10	TGGCTTTTTCTGCTTGCTTT	60.131	TTGATGTGGTGGCAATAATTT	57.885	254	IPAHM	2e-33	no hit	no hit	no
GNB190	FI296445	(TTG)5	TCGTTTGATTCATGTAGCCG	59.688	TCGATCAAATTGTGTTATTTTTGTT	58.93	174	Ah-345	0	Ah-345	3e-05	no
GNB191	FI296452	(AAT)21	TGAAGCCATCCACAGTTTGT	59.139	GCTCAGACAGGAGCACATGA	60.146	280	no hit	no hit	no hit	no hit	no
GNB192	FI296494	(TA)19	AAGGCAAAATGGTAGGATGC	59.046	CCACGTTTTACCATTGCTTG	59.083	280	Ai120M6	7e-21	no hit	no hit	no
GNB193	FI296534	(TA)9	CTTGATGCAACCCAGAGCTA	59.024	GAAGCGGAAAATGGCTGTAG	59.845	185	Ad90D19-1	1e-13	Ad90D19-1	3e-05	no
GNB194	FI296534	(TA)6	TACCTACAGCCATTTTCCGC	60.096	GAATGATGCGCAGACAAGAA	59.955	251	Ad90D19-1	1e-13	Ad90D19-1	3e-05	no
GNB195	FI296614	(CTT)7	CCATTCGTTTTCCTTTTCGT	59.064	GAAGAAGAACGTGCAGAAACG	60.045	148	pPGPseq8B3	6e-13	pPGPseq8B3	3e-05	no
GNB196	FI296654	(GA)6	GCTGTGAGGAATACCACCGT	59.997	CAAGGAGTACGACAGCACGA	60.049	249	no hit	no hit	no hit	no hit	no
GNB197	FI296958	(AT)29	AGGGCGAATAATAGCCTCG	59.287	TTTGAAAAGTACAAAGATTATTGAGTG	57.367	256	no hit	no hit	no hit	no hit	Yes
GNB198	FI296999	(ATC)6	TCATGGCATTCAAGTCCAAA	60.049	TAATCGACCCTTTGGTGAGC	60.074	258	no hit	no hit	no hit	no hit	no
GNB199	FI297061	(TTAT)5	CTTCCAGACAGTGGTGCTCA	60.022	TCCTTGAAGCAAAGGAAATAGC	59.864	255	Ad95E11-1	8e-141	no hit	no hit	no
GNB200	FI297106	(AGA)5	ACCACTGAGCTATGACGGCT	59.898	TTCCATCTCCCCTCACTCAC	60.048	224	IPAHM	9e-64	no hit	no hit	no
GNB201	FI297371	(AG)6	TTTTTGGGGAAGAGGTGTTG	59.942	CAGAAAAGGGCAAGAAGCTG	60.125	224	Ah1TC4F04	2e-20	no hit	no hit	no
GNB202	FI297449	(AAT)12	CCAATTTGAATAGGCGAAGAA	59.199	TGACATGCAGCAAACTTTCA	58.994	252	no hit	no hit	no hit	no hit	no
GNB203	FI297570	(TTCC)5	TGAGGCAGAGGACAGTGATG	59.98	TTTTGATGTAACAAGGAGCGG	60.117	254	no hit	no hit	no hit	no hit	no
GNB204	FI297603	(TA)31	TGAGCACATTTCGGTTCACT	59.293	CAGTGAATGGAATCAGGGTG	58.93	280	no hit	no hit	no hit	no hit	no
GNB205	FI297641	(TA)20	CAACCTCCCCACACTTAAACA	59.877	TCCATCTCATTTGCTAAAATGCT	60.108	277	Ai124F16	1e-56	Ai124F16	2e-06	no
GNB206	FI297733	(GA)6	TCTAAGAGAGGGAGAGGGTTCA	59.457	TTCCTTTTCTTAATTTTCGAACTC	57.377	179	Ai121K10	3e-94	no hit	no hit	no
GNB207	FI297841	(TCT)6	AAACCCACACCTCTCTCCCT	59.968	CCCCTTCCTCTTTCTTGAGG	60.175	176	Ah1TC4D12	2e-32	Ah1TC4D12	3e-05	no
GNB208	FI297880	(TC)6	GTAAGCATACCCGACGCCT	60.111	GAGGAAAGAAGAAAAGGAGAGAGAA	60.015	248	pPGSseq17G9	2e-21	no hit	no hit	no
GNB209	FI298092	(GAA)5	CCACGGTGAGTGAAGAAGAAG	59.892	TTTCCAAAGCGCTACACTCA	59.609	237	no hit	no hit	no hit	no hit	Yes	2	0.21
GNB210	FI298092	(GAA)5ggagaagaagaggaagaggaagaggaagaggaagatgagttgttcataatccacggtgagt(GAA)6gaggaagag(GAA)6	CGAAGAAATACATGGAGGAGG	58.657	CCTCTTCACTCACCGTGGAT	60.112	197	no hit	no hit	no hit	no hit	Yes	2	0.34
GNB211	FI298308	(TAAC)6	TCCTATCAGTAAGCAGCAGCA	58.836	TTTGCCTTTTCTCTTCCCCT	60.18	205	no hit	no hit	no hit	no hit	no
GNB212	FI298537	(A)15ggccatgtgcgcgtaagcacgctgt(GC)6	ATAGGGAGCTCTTGGGCATT	60.06	GGGCACAACTCTCTGGTTTT	59.187	142	no hit	no hit	no hit	no hit	no
GNB213	FI298554	(TTA)6	AGGATTGGATGAAGGCAGTG	60.073	GCAAGCTATGGCCATCTTGT	60.243	202	Ai120M6	3e-54	Ai123B17	0.007	no
GNB214	FI298582	(TA)31	TTGCCCTTCTATGACGATGA	59.226	GTAGGATGGCTGGGATTTGA	59.894	259	no hit	no hit	no hit	no hit	Yes	2	0.21
GNB215	FI298974	(AGA)6	TAAAATATTGCTCGCCCTCG	60.185	TCTTCTCCCACTTAGCCGAA	59.948	104	pPGPseq7E4	1e-48	pPGPseq7E4	3e-05	no
GNB216	FI299112	(AT)17	TCTCTGTCGTCATAGGGTTAGGA	60.137	CCGAACAAATCAATTTAGCCA	59.95	196	no hit	no hit	no hit	no hit	Yes	5	0.76
GNB217	FI299172	(TAT)21	TTGTTGGCTAAATACTGACCAAAT	59.028	TGGATGTGAATGTTCGCTGT	60.12	260	no hit	no hit	no hit	no hit	no
GNB218	FI299323	(GA)8	GCCATATTTCTGTCAAATCAAAA	58.188	TACCATCTGGTTTACCCCCA	60.044	161	no hit	no hit	no hit	no hit	Yes	2	0.41
GNB219	FI299418	(GAA)5tat(GAA)5	AGATTGGCTTATCGGTGGTG	59.955	GCGAACCCTAGCCTTTCTTT	59.856	153	Ai123J3	2e-73	no hit	no hit	no
GNB220	FI299605	(TGG)6	TCCTTCAAGGTCCAACAACC	59.943	GCACAGGAAATGTTGTCCCT	59.973	134	no hit	no hit	no hit	no hit	no
GNB221	FI299697	(AT)6aatttaataaatgagatctattaatcttcatccaatgaagacca(AT)8	CAGTTGCAGGTCAAAGGAAA	58.897	TTCTTGGTCATATGATTATTAAAAAGG	58.209	252	Ai124E17	1e-56	no hit	no hit	no
GNB222	FI300015	(AAGAT)6	CAGAGCCCAGAAAGATGAGG	59.943	GGGTGCTCCAGCGTATTTAT	59.07	143	Ad93E20	4e-38	no hit	no hit	no
GNB223	FI300078	(GA)8	GGGAGAGACGGTTCGAATTA	59.126	TCAAAACCACCTAACTACTTTTCTCTC	59.694	279	Ai121K10	4e-66	no hit	no hit	no
GNB224	FI300354	(AC)6	TGTGTCACCATCAATCCCTG	60.378	ATCCCTGGTGTGTTGGATGT	60.096	271	no hit	no hit	no hit	no hit	no
GNB225	FI300615	(AT)32	AAGTCATGCGGAGAGGAAAC	59.288	GGACTTCTGAAGCGAAGTGG	59.989	144	IPAHM	2e-17	no hit	no hit	no
GNB226	FI300655	(AATA)6	GGAGAATCCAAACACAAGGG	59.381	TCGAAAATATCTCATCCCTTTTTC	59.828	164	Ah1TC2E11	7e-64	no hit	no hit	no
GNB227	FI300823	(AAT)11	TTGGATGGAATTACTCAGTTGAA	58.616	GCCTTTCAAGCAATACACCC	59.574	147	no hit	no hit	no hit	no hit	Yes	2	0.21
GNB228	FI300833	(T)10gtttaatttttttgtttttattcctgtaatagaataaaaataaaaagaaaaaaaatgaataagaa(AAG)8	AATTTTGGTTCGATTCTGCG	60.074	TTCCTCCTCGTCTTCTATTGC	58.542	261	no hit	no hit	no hit	no hit	no
GNB229	FI300838	(AG)8	TGAGGAAAGAAAGAGAAAAATTCG	60.22	TGTTCGAAAACTCCTCAGCC	60.375	276	Ai121K10	1e-62	no hit	no hit	no
GNB230	FI300945	(AAG)5	TAAAATATTGCTCGCCCTCG	60.185	AATTACACCCACTCCCCTCC	60.052	173	pPGPseq7E4	2e-58	pPGPseq7E4	3e-05	Yes	6	0.8
GNB231	FI300951	(CAT)5	TGAGTGTGGGACAGAGTTATGC	60.179	TCCAACGGCTCTAGTTTTGG	60.241	277	no hit	no hit	no hit	no hit	no
GNB232	FI301008	(TCA)11	TAGCTACGTCGGTGTCGTTG	59.928	TAGGACGACGACGATGATGA	60.225	162	no hit	no hit	no hit	no hit	no
GNB233	FI301021	(CAT)5	GACCCATTAACCAGCAAGGA	59.933	TGCCATTTTCCCAGTCCTAC	59.933	215	no hit	no hit	no hit	no hit	no
GNB234	FI301165	(TC)7	TGACAGAGGCCACGTATCAG	59.855	AAAACAAAAGAACATTAAACCTGGA	59.408	263	Ad91M20	9e-98	no hit	no hit	no
GNB235	FI301176	(CT)8	CACCAAAACCCTTTCTCCCT	60.332	TTGGGCCAAATGGACTAAAC	59.801	158	no hit	no hit	no hit	no hit	no
GNB236	FI301211	(CAC)7	ACCCTCCATAATCCTCCACC	60.015	ATATCTTGGGAGCGCTGTTG	60.235	239	no hit	no hit	no hit	no hit	no
GNB237	FI301325	(TA)26	AGTTCATTCGCAAGAGCGTT	60.022	TTTTGAAAACCACTGTTTTGTTCT	59.159	232	no hit	no hit	no hit	no hit	no
GNB238	FI301381	(AAGAT)8	AGCCTAATAAAGGGCCCAAA	59.93	ACCTGCAAGGGACTACGATG	60.134	280	Ad93E20	3e-42	no hit	no hit	no
GNB239	FI301617	(AAT)6	CCAGAACTTCCTGGGATCAA	60.042	TGGCCACTGAGATTTCACAA	60.24	204	AS1RN10F09	0	AS1RN10F09	3e-05	no
GNB240	FI301648	(AT)14	CAAATGCAAGTTGAGAGGCA	59.988	TGAAGCTAAAGCTAGCGGGA	60.244	255	Ad90H24	1e-16	no hit	no hit
GNB241	FI301816	(CCA)5	CTCACAACCTTCGCAACTCA	60.025	TTGTTGGGAAGTAGAAGCGG	60.241	175	no hit	no hit	no hit	no hit	no
GNB242	FI302002	(TA)29	GTATGGGAACCCTTATCCCC	59.356	TGTCCGAGGAACACAGGTAA	59.135	198	no hit	no hit	no hit	no hit	no
GNB243	FI302068	(AT)7	CCTTATCAATTCATGGTAAAGCAA	59.436	AGGCAAATCTTTGCTCTGGA	59.955	246	no hit	no hit	no hit	no hit	no
GNB244	FI302139	(AGG)8	ATGGTTTGAGGTTCGAGTGG	59.966	GAAACCTTTTTGAATCGCCA	60.053	212	no hit	no hit	no hit	no hit	no
GNB245	FI302155	(TA)6	TTTGTGTCCCTTTGGGTTTC	59.807	TGCAACACTCCGATCGATAA	60.22	190	PM23	5e-53	no hit	no hit	no
GNB246	FI302199	(AGA)6	GCTTTGCCTTTAACCACACC	59.615	TCATACCCCCTCTCTTCCCT	59.89	193	pPGSseq19F10	6e-22	no hit	no hit	no
GNB247	FI302384	(TA)7	TTGGAAAGACGACTCGGACT	59.844	GGTGTCTTAGGAGGCCATGA	60.073	174	no hit	no hit	no hit	no hit	Yes	3	0.6
GNB248	FI302443	(TA)6	AACTAATGGGCATCCACTGC	59.962	CAAACCAAATGTCTCCCCAC	60.21	250	no hit	no hit	no hit	no hit	no
GNB249	FI302483	(AAG)5	CCAAGACTCATGCATGTCAAA	59.707	TGTTTGTCCCCTCTTTCCTG	60.081	177	no hit	no hit	no hit	no hit	no
GNB250	FI302664	(GA)6	CATGCACGGTGAAAAGAGAA	59.84	TCTAGTTGGCCAATCCCAAG	60.066	222	no hit	no hit	no hit	no hit	no
GNB251	FI302665	(ATTA)5	TCTTCACCACCTCATCACCA	60.088	AGTGCCACAGTTGGCTTACC	60.179	186	no hit	no hit	no hit	no hit	no
GNB252	FI302684	(ATA)5	TTTTTATCTGCACTCATTTTTCAT	57.152	TGCATTGTTATGTTATTTTTGTCTTC	58.661	279	no hit	no hit	no hit	no hit	no
GNB253	FI303558	(AG)8g(GA)6	ATCTAAAACCTCTGCGTCGG	59.336	GCGATGCCTCTTCAGAGTTC	60.104	217	no hit	no hit	no hit	no hit	no
GNB254	FI303717	(CAT)5	GCTTCCTAAATTTCAGAAAAGGG	59.651	CCATTTGGAGAGGACCACAT	59.779	253	no hit	no hit	no hit	no hit	Yes	2	0.34
GNB255	FI303737	(AT)6	CATTGCGAGCACCATAATGT	59.572	TGCAAAATTTTCAATCACACTG	58.724	220	no hit	no hit	no hit	no hit	no
GNB256	FI303795	(AGA)5	CTCTGGCATTAGGTGCCATT	60.096	AAGCAAAAGAGTCCAACCCC	60.476	179	IPAHM	9e-64	Ah3TC26G12	0.007	no
GNB257	FI303891	(ATAA)5	GGAATTTGGGTGCCTACTCA	59.933	TCACATATGAATTGATCTTGGAGC	60.34	217	Ad91K17	1e-78	no hit	no hit	no
GNB258	FI303948	(AT)6	TTGAAATGGTTAAGTTTAAATGCC	58.598	CGCACTCAAGTCAAGCACAT	60.056	272	no hit	no hit	no hit	no hit	no
GNB259	FI303989	(AT)19	CTTTGACGTGTCCCCATGTA	59.415	AGGGGGAGACTTAAAGCCCT	60.438	264	no hit	no hit	no hit	no hit	no
GNB260	FI304069	(GT)6	GAGCTCTTCACAAGGAACGC	60.142	AGTTAGGCCCAAATCCAACA	59.429	199	Ai119J6	1e-34	no hit	no hit	no
GNB261	FI304239	(AGA)6	CCCTCGAGCAAGAAAGAAAA	59.564	CCCATAAACCCCACCTACCT	59.934	203	pPGPseq7E4	8e-34	Ah1TC4D12	0.0001	no
GNB262	FI304453	(AT)24	TGCGGTGAATAATATACTTAACAGTTT	58.691	TACACACATGCCTAGCCGAC	59.746	215	no hit	no hit	no hit	no hit	no
GNB263	FI304476	(TTTA)5	CACTTTCTCTATCCTCACTTTTTCG	59.846	AGCATGTGACCCCAAAATTC	59.797	250	pPGSseq14F5	4e-81	no hit	no hit	no
GNB264	FI304696	(GA)12	CCCTTGGTCATTCACCCTTA	59.784	AGATGCATGCAACAGATTCC	58.674	161	pPGSseq9G3	4e-32	no hit	no hit	no
GNB265	FI304729	(AT)23gctcgggccggttacattcgggaaccgagtcttgagctttgttatctgtattttagcactct(TA)8	TTCTGTAACTTTGCATTTTGGG	59.162	TCGATAACGTAAGCGAAGCA	59.608	181	Ai119J6	2e-39	no hit	no hit	no
GNB266	FI304771	(AAC)6	AGATGTAAACAACTGATGCCCA	59.499	TTCATGAGGTGGTCAAACGA	60.088	252	Ah-345	4e-140	Ah1TC9H08	0.0004	no
GNB267	FI304996	(AG)8	TTTAGGCCATGTTTTGACCC	59.801	GGAACATTAAACCTGGAAATTGA	59.26	230	no hit	no hit	no hit	no hit	no
GNB268	FI305194	(TA)6	TGAAACCATACCATGGCTGA	59.924	CAGTTGGGCAAGGTAAGAGC	59.875	238	PM53	2e-21	no hit	no hit	no
GNB269	FI305352	(ACA)5	CAGAACAAGACTCGCAGCAG	59.922	CTTGAACTGCAATTTCTGTGTG	58.484	249	no hit	no hit	no hit	no hit	no
GNB270	FI305362	(GA)8	TTGCTCCTGCTCGTATGAAA	59.566	TTTTCAAAAATCACAAACCTTTT	57.039	271	Ai121K10	7e-37	Ai121K10	0.007	no
GNB271	FI305649	(AGA)6	GCTTTTGTCTTCCCTTTCCC	60.053	TGGCTGAAACCTACACCTCC	60.111	194	Ad92B6	6e-62	pPGSSeq15A12	0.0001	no
GNB272	FI305693	(TAAC)5	CATCCTATCAGTAATCAGCAGCA	59.397	CCCTTCAATCACCATCCAAC	60.173	173	Ai119P18	7e-12	no hit	no hit	no
GNB273	FI305783	(A)10taatgtataggaacccaattgaaaagaagaaaagtataaggacctgcaaagtaattaaacc(TA)6	TTGCTGTATCAATCACAACAAGAA	59.69	AATGGAGTTGGTTTTCTGTTCA	58.602	271	no hit	no hit	no hit	no hit	no
GNB274	FI305872	(TC)12	TCCCCTGATTCAACAACTCC	59.903	TGCATACCTCTGATCCACAA	57.608	263	Ah3TC33G10	3e-17	no hit	no hit	Yes	7	0.83
GNB275	FI305914	(TA)31	ATCCATTGATGCTCAAAGCC	60.043	GAGAAGAACAAAGCTTGCGAA	59.761	186	Ad95D17	8e-30	Ad95D17	0.007	no
GNB276	FI305958	(AG)6	TTGCTTGAGTTGCAAAGGTG	60.027	GGAAAGGAAGTGGACCACAA	59.943	187	no hit	no hit	no hit	no hit	no
GNB277	FI305967	(AGT)7	GCAACCACCATCAACTTCAA	59.547	GTTACATGCACGTATTGCCG	60.021	239	no hit	no hit	no hit	no hit	Yes	3	0.39
GNB278	FI306015	(ACG)5	GTGTGGATTTGGATATCGGG	60.014	GTCGTTGTCATTGTCGTCGT	59.603	206	no hit	no hit	pPGSseq17G6	0.007	Yes	3	0.62
GNB279	FI306429	(TA)23	TGCGCATTTCTCTTATCTTTTC	58.654	TTCACACATTAAATGACTCGAACTT	59.153	278	no hit	no hit	no hit	no hit	no
GNB280	FI306655	(AC)6	TGCGTGAGTTTTAAGTTGCAT	58.503	TTGCACATCAACCAAATTCC	59.375	234	Ah2AC2C05	7e-37	no hit	no hit	no
GNB281	FI306762	(TTA)5	TTTTGAGATGTGTGTTGTGTGTAGA	59.633	TCAAAATTATTGCACAAGCCA	59.203	239	no hit	no hit	no hit	no hit	no
GNB282	FI306860	(AAT)6	ATTGGGTTGTTGCCATTTTT	59.182	TGTAACGGGTAAAGCCCTCA	60.493	210	no hit	no hit	no hit	no hit	no
GNB283	FI307021	(CCA)7	CCTCTCACCTCTTTGCCTTG	59.982	AAGTGAGGGAAGCAAAAGCA	59.993	101	no hit	no hit	no hit	no hit	no
GNB284	FI307081	(TC)6tt(TC)6	AATGCGTCATTTAGGCAAGG	60.096	GCTCTGCATGGTAGGGTGTT	60.142	224	pPGPSeq2F10	4e-16	no hit	no hit	Yes	2	0.34
GNB285	FI307156	(AGA)5	GTGCCATTGATGGTAATGGA	59.205	TCCCACATAGCCGAACCTAC	59.955	155	Ad92B6	4e-31	pPGPseq7E4	3e-05	no
GNB286	FI307186	(TA)6	AAATTTCCGAGTCATGCAAAA	59.578	CAGAGCAAGGCACACCATTA	59.864	214	no hit	no hit	no hit	no hit	no
GNB287	FI307283	(ACC)5	TTTTCCACCTTGTGTGCGTA	60.149	TGGAAATGGGGAGAAGAAGA	59.6	259	no hit	no hit	no hit	no hit	no
GNB288	FI307424	(AT)6	ATATGGGTGCCGGAAAATCT	60.531	TGCTCTCAAAAATAACCATGTAGTG	59.625	262	no hit	no hit	no hit	no hit	no
GNB289	FI307459	(TA)8	GGGGCGTAAATTTTCCTTTC	59.787	CAATGGAACGCCCTAAAAGA	60.067	236	no hit	no hit	Ai119P7	0.007	no
GNB290	FI307652	(AGA)5	TTAAAATTTGCTCGTCCTCG	58.045	CCCATAAACCCCACCTACCT	59.934	247	no hit	no hit	Ah1TC4D12	0.0001	no
GNB291	FI307706	(TA)7t(TA)19	ATCCATTGATGCTCAAAGCC	60.043	AGAACAAGGCTTGCGAAAAA	59.996	174	Ad95D17	3e-57	Ad95D17	0.007	no
GNB292	FI307716	(CTT)5	AGCTTGGAATCCACCTCTTG	59.284	TCATGGCTAACATTGCCAAA	60.073	251	no hit	no hit	no hit	no hit	no
GNB293	FI307863	(AG)6	CGTTTTAACCCAGTTTTCGG	59.487	GGAACATTGAACCTGTGATGAA	59.836	203	Ad92E21	5e-19	no hit	no hit	no
GNB294	FI307963	(AGA)6	TAAAATATTGCTCGCCCTCG	60.185	AACCAATTTCCCTCCCATTC	59.996	209	pPGPseq7E4	2e-37	pPGPseq7E4	3e-05	no
GNB295	FI308099	(GAA)5	CGTCGTCGAGGAAAAGAAGA	60.508	AATCATTTCCCTCCCAAACC	59.996	198	Ah1TC4F04	1e-11	no hit	no hit	no
GNB296	FI308114	(TTC)5	CTAAACCCCTCTCCCTCCAC	59.928	GCTTTTGTCTTCCCTTTCCC	60.053	272	Ah1TC4F04	5e-47	Ah1TC4D12	3e-05	no
GNB297	FI308128	(TAA)6	TTCAACGGCTACAATGCAAG	59.872	AACACATTTTCTTCCGTCGC	60.118	227	no hit	no hit	no hit	no hit	no
GNB298	FI308153	(ATTTTT)6	CCACTGAAATGTTTGCTTTCC	59.601	GATGGCTGCAATCCAAGAAT	60.043	250	no hit	no hit	no hit	no hit	no
GNB299	FI308166	(TTTA)5	TCTGCCCTCCTTTTCCTACA	59.807	TGCTGGCTCTTGAAAGAATG	59.148	232	Ah3TC22E01	7e-49	Ad95D17	0.002	no
GNB300	FI308184	(A)10caaaagttataatattaagatatatcattacttttacttttataacaaaaaaaatagccctttttcaggtctaata(AT)20	GGTACAGATATCGGACCCTTCA	60.208	CCTTTGGAATCTTGCTAACCA	59.211	249	no hit	no hit	no hit	no hit	Yes	3	0.39
GNB301	FI308185	(TTG)6	AATAAGCCCTGGTCGTCAAA	59.569	TGGAATTGACAAAGAAGCACA	59.307	198	no hit	no hit	no hit	no hit	no
GNB302	FI308335	(TCT)5	TCCTATAGCCGAACCCCTCT	60.053	TTGCCTTCCCTTTTCCTTTT	60.048	193	pPGPseq7E4	3e-100	no hit	no hit	no
GNB303	FI308361	(A)15ggccatcggcgcgtaagcacgctgt(GC)6	ATAGGGAGCTCTTGGGCATT	60.06	TTTTGCACCAGAAGTTGCAG	60.027	120	Ai123G10	5e-56	no hit	no hit	no
GNB304	FI308361	(CG)6	CTGCAACTTCTGGTGCAAAA	60.027	AGAGAAAAGCAGGGTGCAAA	59.993	224	Ai123G10	5e-56	no hit	no hit	no
GNB305	FI308518	(AGT)9	GGTCCACGAAACCAAACACT	59.867	GTCGTTCGTGAACCATGTTG	60.008	257	no hit	no hit	no hit	no hit	no
GNB306	FI308631	(AGA)6	ACTCGGAGGTGGAAGCTTTT	60.247	CTCCCCTTTGGCAGAATACA	60.066	216	Ah1TC4F04	1e-38	pPGPseq7E4	3e-05	no
GNB307	FI308884	(TGT)5	TTCTAGGATTGTTTTCGGCG	60.202	TCACCATATCCGCAATCTCA	60.033	156	Ai120N20	1e-77	Ai120E9	3e-05	no
GNB308	FI308974	(TA)6	AACATGTCTCATCAAAACCCC	58.755	TCAAATGCAAATCTCTCTCTCTTT	58.717	273	Ad95M22	1e-13	no hit	no hit	no
GNB309	FI309014	(TA)7	TTTTGAATTGCATGGAGTGG	59.518	ACCCAGAGACTTGTTCGACG	60.298	155	no hit	no hit	no hit	no hit	no
GNB310	FI309237	(TTC)5	CAATGTACATCTGCCCCTGA	59.522	AAGATTACAAAAAGGAAAAGAAAGATT	57.812	192	no hit	no hit	no hit	no hit	no
GNB311	FI309305	(CT)19	CGCGTGACTCTCTGTTCCTT	60.589	CATATGCATTTGCATCTTGC	57.756	148	pPGSseq11D4	7e-19	no hit	no hit	no
GNB312	FI309455	(TA)7	TTCGGTGGAATGAAGAAACC	59.91	CGAAGCCATTAAGGAAACCA	60.067	199	Ad93A19	2e-20	no hit	no hit	no
GNB313	FI309514	(TA)16	GGGAGAAACACACAGGAATGA	59.958	TTTTCAGAATCACAATAATCCACC	59.272	255	Ai124D5	3e-14	no hit	no hit	no
GNB314	FI309531	(AGA)5	GGGCCGTTGATGGTAATAGA	59.784	CACCTTTGCCGAACCTACAT	59.993	147	pPGPseq7E4	3e-58	no hit	no hit	no
GNB315	FI309571	(AT)31	CAGGATCCTCATGTGGGTTA	58.359	CCTCCATTTTCAAAGACAACAA	59.108	249	no hit	no hit	no hit	no hit	no
GNB316	FI309722	(AT)18	TGCCCTATAGATAGAATTCTTGAAA	57.713	TACCCCCTTGCTCATCTTTG	60.066	262	no hit	no hit	no hit	no hit	no
GNB317	FI309813	(TAA)29	GAAAAGCTTGCAAAATCGAGA	59.6	TCCTTCCATGTTGGTGAATG	59.343	256	no hit	no hit	no hit	no hit	Yes	4	0.63
GNB318	FI309869	(TTATC)5	CCTGGGTGCTCCAGTGTATT	59.989	AGATAAAGGCGGTTCCCCTA	59.924	126	Ad93E20	4e-47	Ad93E20	0.007	no
GNB319	FI309873	(AC)6	GAATTTTCGTTGAAAGCTTCG	59	TTCCAAAGCACCCTTTTGTC	60.088	262	no hit	no hit	no hit	no hit	no
GNB320	FI309990	(AC)6(AG)14	GAATTCCTGGCTCGAACTTG	59.813	ACCCCTCCATTTCGTCTTCT	59.935	264	no hit	no hit	no hit	no hit	Yes	2	0.41
GNB321	FI310009	(TA)6	GCAACCTTAAAGCGCAACAC	60.812	GCATCCGGATCTTGAGTCTT	59.243	120	PM23	8e-58	no hit	no hit	no
GNB322	FI310053	(TA)12	CCAACCTCCCCACACTTAAA	59.824	TCCTGTGTTCCATGCTTTCA	60.24	275	pPGSseq19C10	2e-64	Ah1TC2B05	0.002	no
GNB323	FI310082	(TG)6	CTGTGCGGAGTTGTGAAGAA	60.025	CTAACTCACCTCACACTCACTCC	57.985	116	Ai123B17	5e-37	no hit	no hit	no
GNB324	FI310265	(ATT)21	TTCTCATGCTGCTGCTTTTT	58.799	CCATTTTAGCCAATTCTTTTTACA	58.716	278	no hit	no hit	IPAHM 412	0.007	Yes	3	0.5
GNB325	FI310346	(CCT)5	ATTCGTAGTCGTCGCCATCT	59.723	ACCCCACCACACATGATTCT	60.096	275	no hit	no hit	no hit	no hit	no
GNB326	FI310448	(AT)23	AAAATTAAAATCAGTATAGAGACCCAA	57.242	ATAATTGGAATGAGTATTGTTATGTCA	57.265	253	no hit	no hit	no hit	no hit	no
GNB327	FI310514	(TTAT)5	ACTCCCAGACAGTGGTGCTC	60.315	CCTTGAAGCAAAAGAAACAGC	59.144	248	Ad95E11-1	1e-124	Ad95E11-1	0.0001	no
GNB328	FI310533	(GT)8	CCTTCAGCTGGTGGATCAAT	60.073	TTGTGACATCGCTTTCCAAG	59.84	264	Ah2AC2C05	9e-13	no hit	no hit	no
GNB329	FI310550	(AC)23aacagataggagg(GA)33	CCCTTTTTCGCTTTCTTCCT	59.829	GTTCTCGTTTGTGCCCTCTC	59.851	270	pPGSseq9E11	2e-18	no hit	no hit	Yes	3	0.39
GNB330	FI310595	(GA)36	CCTTTGTGAGGTCCAAGTCC	59.549	TGAAGTCTGCTGCTCTGCAT	59.887	219	no hit	no hit	no hit	no hit	no
GNB331	FI310853	(AT)6	TGAAGATAATTCATGAGCCACG	60.096	TGCCCACTACTCATTGACCA	60.112	104	no hit	no hit	no hit	no hit	no
GNB332	FI310878	(TA)24aagcaaaagaaaatttattt(TA)18	AAAGCGAGAGGGGTGAGAAT	60.212	TTGCAAACGTGTGCCTTATT	59.23	236	pPGSseq19G6	1e-15	no hit	no hit	no
GNB333	FI310903	(GAG)5	TAAGGATCCGTTTGACGAGG	60.066	CACACAGAAAAGACGCCAAA	59.881	177	no hit	no hit	no hit	no hit	no
GNB334	FI310921	(TA)7(TG)10(TATG)5	GCTTCGTATGAATGTTTTGCAC	59.658	CTAAGCCTTACCTCATGCCG	59.861	199	Ai120N20	5e-22	no hit	no hit	no
GNB335	FI311017	(TC)8	GCTGCACACGTCACCTTCTA	60.056	TGTTGCGATATGATGGAGGA	60.033	225	no hit	no hit	no hit	no hit	Yes	2	0.41
GNB336	FI311334	(GT)6	GAAACTAGTGCCCTCCCAGA	59.284	GGAACGATATCCACTCACCG	60.34	245	no hit	no hit	no hit	no hit	no
GNB337	FI311543	(GA)6	AGAGAGAGGGAGATGGTTCAAA	59.323	TGGTATTTCTTTTTCAAATTTTCG	58.695	183	Ai121K10	1e-152	IPAHM 117	0.007	no
GNB338	FI311601	(AT)7	ACAAGACCTGCTCGTGTGTG	59.94	TCAGAAGAGAGAGAGAGGAGCAA	60.024	276	Ad90L11	3e-108	Ad90L11	5e-07	no
GNB339	FI311758	(AAT)5tattattgttattatta(TTATT)6	CCCTAACCAAGAAACACCCA	59.824	AATTGGCCAAATTTTGTTGC	59.816	274	no hit	no hit	no hit	no hit	no
GNB340	FI311901	(AC)6	TGTATGGCCAAGTGACCTGA	60.112	AATGAAAGCACCCCAAATGA	60.309	211	Ai120M6	3e-20	no hit	no hit	Yes	2	0.34
GNB341	FI311956	(TTA)5	GAGAGGATGGGATGTAGCCA	60.034	TGAAATTCTCAGTTAGGCGGA	59.831	251	Ai119C21	1e-48	Ah-133	0.007	no
GNB342	FI312044	(GAA)8	GATCACAGTACACGAGGCCA	59.707	AAAGCTACGCCTACGAACGA	60.039	272	no hit	no hit	no hit	no hit	no
GNB343	FI312079	(AG)11	TGTAAGAGGTGGCGTATCCC	59.955	CACGCCTCACTCTCCTCAC	59.54	251	no hit	no hit	no hit	no hit	no
GNB344	FI312175	(AT)7	AGGAATTCAGTAGCACGGGA	59.694	CCAACACAAACAGCACCATC	60.008	138	no hit	no hit	no hit	no hit	no
GNB345	FI312261	(TA)6	CCCACTTAGTTCAATCGCAA	58.771	TTCCATAATTTTGAAAACCACTGTT	60.034	207	no hit	no hit	no hit	no hit	no
GNB346	FI312617	(TA)6	ATCGGTTATCTTTGCAACCG	59.96	CAAAAAGTGCAACACTCCGA	59.881	126	Ad95N14	8e-35	no hit	no hit	no
GNB347	FI312816	(GGT)5	GATTTTTGGGTGACGGAAGA	59.91	GCAAGTGGTGCAGCATAAAA	59.879	227	no hit	no hit	no hit	no hit	no
GNB348	FI312897	(AT)23	GCGACTCTGATAGCTCGGAC	60.127	CTGCAAGAGGGATAGGAATTG	58.798	275	Ai119P8	1e-20	no hit	no hit	no
GNB349	FI312982	(CATATA)9	TCGCTCTTTTCTTTGAAAAACTG	60.043	TGAAAATCCAAACCATGCCT	60.309	276	no hit	no hit	no hit	no hit	no
GNB350	FI312990	(TG)8	ATGCGATGCAAACAGAATCC	61.014	TCTCACTCAATTCCCAACCA	59.059	229	no hit	no hit	no hit	no hit	no
GNB351	FI313338	(CT)9	TGGTTACAGACGAAAAATCCG	59.982	AGTAACTCGTGCCAGGGAGA	59.867	239	no hit	no hit	no hit	no hit	no
GNB352	FI313357	(GT)8c(TG)24	CTCTCCTCTCCTCTTGCAGC	59.43	GAAATGAAAAACCGTGCGTT	59.982	229	no hit	no hit	no hit	no hit	Yes	2	0.41
GNB353	FI313368	(AT)17	CGATCCTAGACCCGATGAAA	60.029	TCGCGAAACTATAAGACCAACA	59.779	249	Ai122H17-1	2e-12	Ai121I17	0.007	Yes	2	0.34
GNB354	FI313403	(TCA)5	AAAGCTGCCACTCAAAAGGA	59.993	TCAGACATGTGGTTTCTCGC	59.837	217	no hit	no hit	no hit	no hit	Yes	2	0.41
GNB355	FI313668	(TC)6	TCCCGTTGCACAATACAAGA	60.111	ACAAGGTGTTGGTCTTCGCT	59.769	189	no hit	no hit	no hit	no hit	no
GNB356	FI313703	(AAT)6	TACTGCACTCTGCGAAACCA	60.596	TGTTGATTGTTTGGAGCAGC	59.847	183	no hit	no hit	no hit	no hit	no
GNB357	FI313771	(ATA)16	AGGTTTGCTTTGGGATGATG	59.933	CCGATAAAACCAGGCAAGAA	60.067	212	no hit	no hit	no hit	no hit	Yes	4	0.69
GNB358	FI314169	(TAT)5	TTGCCTTGGTGGGATATGAT	60.155	CAAAATACACGCATGCACACT	59.67	208	no hit	no hit	no hit	no hit	no
GNB359	FI314222	(CT)6	ATTATCACAACCACCGCCAT	60.081	GGAGATGGAATAGTGGGAATGA	60.152	151	no hit	no hit	no hit	no hit	no
GNB360	FI314240	(AAT)5	TGGATTACAAGCTGCATTCG	59.833	AAAGGCTTGCTATTGCCAAA	59.853	237	Ai119B4	5e-170	no hit	no hit	no
GNB361	FI314334	(AT)6	GCGCACAACAGCAAAATAAA	59.886	AATCATAAACAATTTTTGGGCA	58.416	250	no hit	no hit	no hit	no hit	no
GNB362	FI314356	(TC)8	TGTAGGCTGCATTGCACTTG	61.009	TGTCTCGTAACCAGCCAAGA	59.44	139	pPGSseq9G3	5e-28	no hit	no hit	no
GNB363	FI314384	(AAATA)5	GCATGACGACAAGGTAACCC	60.384	ACTTGCGAATGAGAGGCACT	60.02	267	no hit	no hit	no hit	no hit	no
GNB364	FI314470	(AT)9	CGGACAAGGCATAAAGGAGA	60.206	CAGCCTAAACTTCGCAGGTC	60.015	105	no hit	no hit	no hit	no hit	no
GNB365	FI314610	(AG)6	AGAGAGGGAAGGAGAATCGC	59.919	ACTCACTCTCATGCACGCAC	60.063	174	no hit	no hit	no hit	no hit	no
GNB366	FI314815	(AGA)5	CCCTCGACCAAGAAAGAAAA	59.284	CCATAAACCCCACCTACCCT	59.934	226	pPGPseq7E4	1e-17	Ah1TC4D12	0.0004	no
GNB367	FI314898	(AATAAA)5	TTGAAAGCTTGAAATAATTGCC	58.44	TCCCTTGAGGGATCAGACAC	60.048	276	Ad95D17	2e-40	no hit	no hit	no
GNB368	FI315571	(AATA)5	AGACCTTCATGGTTGACAAGG	59.051	CAGCAAAGACCGTTTTGACA	59.881	113	no hit	no hit	no hit	no hit	no
GNB369	FI315628	(AG)17	TTGGCCCAGAAACACAAAAT	60.344	AAAGGAACATTGAACCTGGAAA	59.85	225	no hit	no hit	Ai119P18	0.007	no
GNB370	FI315633	(TA)7	TGTATTAGCGCGTGATCAAA	57.969	GCCAGCTTAAGGGCTTCCTA	60.83	214	Ad92K17	5e-81	no hit	no hit	no
GNB371	FI316251	(AT)20(AG)8	CGCTGCTAATTTATTATGGCAA	59.308	TGTAGCCTTAGGTCCCTTATTTTT	58.752	270	no hit	no hit	no hit	no hit	Yes	2	0.34
GNB372	FI316322	(TCC)5	TAGGGGACTCCTTCCTGCTT	60.204	AGTGGGCCAGCTGAGTAAGA	60.012	194	Ai119B4	2e-53	no hit	no hit	no
GNB373	FI316510	(GAA)7	ACCACTGAGCTATGACGGCT	59.898	TCCCCTCACTCACTCACCTC	60.243	239	IPAHM	4e-44	IPAHM 302	0.007	no
GNB374	FI316516	(TA)8	TGCTAAATAAAAGGTAATTAGTGGCA	59.565	AACACTGAAACTTTGAGAGCACA	59.087	186	no hit	no hit	no hit	no hit	Yes	2	0.44
GNB375	FI316639	(AG)7	CGGTTGAAACCAAAAGAACC	59.448	GATGGAAGAGGCAGAGGATG	59.761	249	pPGSseq19A4	3e-51	pPGSseq19A4	0.007	no
GNB376	FI316716	(ATT)8t(TTA)7	CTGCTCTCCGTTGAACTTCC	59.989	GTCCCGAAGGTTCCAGTTTT	60.34	205	no hit	no hit	no hit	no hit	no
GNB377	FI316836	(AT)23	TGAATACAAGCTATTTGGTGCAT	58.712	GGAGTGAGTGAAGAATTGTTGAAA	59.674	259	no hit	no hit	no hit	no hit	Yes	3	0.5
GNB378	FI316924	(GAA)6	TATCCCTAGGTTGTGGCAGC	60.096	ATCCCGTACAAACACTTGCC	59.859	109	no hit	no hit	no hit	no hit	no
GNB379	FI316957	(AT)14(ATA)15*	CCGTGGTATGATCGTTCCTT	59.813	GCGTGGGGTGTTCTTTTCT	60.104	218	Ai121L20	7e-12	no hit	no hit	Yes
GNB380	FI316975	(AG)22	ACGGACCAAAAATGCTAACG	59.996	ATGGCTGTAAACGGTTCGTC	60	257	IPAHM	6e-31	no hit	no hit	Yes	5	0.74
GNB381	FI317032	(TTA)5	TTCCCTCCTGAAATTTGTGC	60.051	TTCATGCTTCCTTTCCATCC	60.014	172	Ai119P18	1e-10	no hit	no hit	no
GNB382	FI317054	(GGA)5	CCAAAAAGAGAGTGCAAGGC	59.993	TCCTTTGGTTCCTCAAATGG	59.903	140	Ai119B4	0	no hit	no hit	no
GNB383	FI317165	(CAA)5	TCCCCATGGGAGCAATATAA	60.11	CGTGTTGTCAGGCTAGCAAA	60.05	151	no hit	no hit	no hit	no hit	Yes	2	0.21
GNB384	FI317356	(TA)7	GTGTCCCTTTGGGTTTCCTT	60.204	AAAAATCGCAACTCGAAAGC	59.479	206	Ad95N14	1e-22	no hit	no hit	no
GNB385	FI317369	(TTA)5	TCGTTGCTATTGTTGCTAGGG	60.271	TGGTCATCTTCTCCACCCTC	60.048	244	no hit	no hit	no hit	no hit	no
GNB386	FI317468	(AT)7	GGAACAATTGGCAAGGTCAT	59.797	AGGACGAGAAGGAGGAGGAG	59.945	233	Ai120M6	5e-19	no hit	no hit	no
GNB387	FI317579	(TTA)18(TGTTTA)5	TGCATAGAAACTCACATTGGAA	58.294	CAATTGTAAACCTTCCCACCA	59.71	222	no hit	no hit	no hit	no hit	Yes	3	0.55
GNB388	FI317608	(TA)8	AAGTATGTGTCGGGGATTCG	59.813	CAAATGGATATAGTTGTCATCTTAGCA	59.852	259	no hit	no hit	no hit	no hit	no
GNB389	FI317759	(TTATC)5	TTGTAAGGGACTCCGATGCT	59.694	TTTATCAGCAACCCAAGCCT	59.708	231	Ad93E20	3e-42	no hit	no hit	no
GNB390	FI317964	(TA)6	ACATCGGCGGGATTTTCTAT	60.662	TCCAATCACAACCAATGAGC	59.502	273	no hit	no hit	no hit	no hit	no
GNB391	FI318010	(TTA)14	AAAAGGAAGACACCGAATGTG	59.087	GCCAGGGATCCTCAGTTGTA	60.073	202	no hit	no hit	no hit	no hit	no
GNB392	FI318043	(AAT)7	AAAACAAACAAGCCAATCCTACA	59.926	TTCGTGGTGCTCTTGCTATG	60.011	214	no hit	no hit	no hit	no hit	no
GNB393	FI318108	(AT)14	GATGCCAAAGGCAATCCTAA	60.038	AAGGCTGTGGGATAGTGGTG	59.989	174	Ai121J17	1e-56	Ai121J17	3e-05	no
GNB394	FI318119	(CTT)11	ATACAAAAGAGGGGATGGGG	60.011	CGGCGAAAAAGAAGAAGAAG	59.221	202	no hit	no hit	Ah1TC4F10	0.007	no
GNB395	FI318161	(AG)6	AAATGGGGGTAGGGCAATAG	60.034	CACACACTCGCCATTCTCTC	59.42	174	no hit	no hit	no hit	no hit	no
GNB396	FI318199	(AG)6	GGGACATGCAGAGACTCGAC	60.84	CCAATTAATCAACCAAAGCCA	59.818	277	no hit	no hit	no hit	no hit	no
GNB397	FI318201	(CAT)5	CGACTCAGGATGTTCGACCT	60.261	TCATTTGGTGGGCAGTGTAA	59.964	244	no hit	no hit	no hit	no hit	no
GNB398	FI318618	(TAT)5	GGAGTAAGTGAGCAACCACTGA	59.401	TTTTAAATTTTGTATGTTTCGCAT	57.097	206	no hit	no hit	no hit	no hit	no
GNB399	FI318874	(TG)6	GCCTTGGCATCAATTATCGT	59.929	GTGTTCACACACCAAGCCAA	60.616	192	no hit	no hit	no hit	no hit	no
GNB400	FI318883	(TGA)5	GAGGGAGAGGATGAAGACCC	60.012	CTTTCCAACTCTGCTTTGCC	59.993	222	no hit	no hit	no hit	no hit	no
GNB401	FI318891	(TA)30(TG)9	TTTTGCGCTTTTCAAATCCT	59.832	ACGAACCGCTCTGATACCAC	60.142	238	Ai120N20	3e-51	Ai121J17	0.0001	no
GNB402	FI319050	(TA)9tg(TA)6	CGCTTCGCTTTTCGTAATTC	59.985	AACACCCCGTTACCCTAAGC	60.242	241	Ad90N12	3e-29	no hit	no hit	Yes	3	0.39
GNB403	FI319109	(AT)11	TAATGCTGGATCAGTGGTGC	59.679	CCCTAAATCCTAAACCAACGAA	59.391	280	no hit	no hit	no hit	no hit	Yes	2	0.34
GNB404	FI319117	(AGA)6	TAAAATATTGCTCGCCCTCG	60.185	CATGACCGAAACTTCACCCT	59.966	182	pPGPseq7E4	5e-69	pPGPseq7E4	3e-05	no
GNB405	FI319209	(CT)9	CTTCAACCGCGCTATCAACT	60.407	ACCACCATTCATGGAAGAGC	59.934	190	no hit	no hit	no hit	no hit	no
GNB406	FI319475	(TTC)5	TCGATGGTGTCACTGCTCTC	59.988	TAAACCTCGCCCAAATGAAC	59.938	178	no hit	no hit	no hit	no hit	no
GNB407	FI319649	(AAG)5	TCATTGTTTTGCGTCATGGT	59.972	TCTCTTTCTTCTTTCCCCCAA	60.166	112	no hit	no hit	no hit	no hit	no
GNB408	FI319674	(TCA)7	GGGTTGTATCCACACCCTCA	60.634	CCATGCTTTGGTGTTGTGTC	60.008	275	no hit	no hit	no hit	no hit	no
GNB409	FI319741	(ATT)5	AATTGGACATTTTAGCCCCC	60.02	GCCAAGTTATGGTGTCTTCTCC	60.004	264	no hit	no hit	no hit	no hit	Yes	5	0.74
GNB410	FI319910	(AGA)7	CTCGTCCCGAGCAATAGAAG	59.971	CCCATAAACCCCACCTACCT	59.934	233	pPGPseq7E4	5e-55	Ah1TC4D12	0.0001	no
GNB411	FI319948	(TCT)5	ACAAGGAAGGGAATCCAAGG	60.298	AAGGCGGGATTAGCATACCT	59.951	257	no hit	no hit	no hit	no hit	no
GNB412	FI319989	(TA)10	TTTCAGATGCTGGACGTGAG	59.984	CAAAATCCGATTGCGAAGAT	60.038	268	Ad95N14	9e-36	no hit	no hit	no
GNB413	FI319994	(GT)6	TGACATGGTAGATGGGCGTA	59.948	GATATCTTGCGTGCACATGG	60.104	196	no hit	no hit	no hit	no hit	no
GNB414	FI320059	(GA)16	AAGTTCAAGCAAACCTGTTCC	58.357	CAATGCTTGATCCCGAAGTT	60.074	244	no hit	no hit	no hit	no hit	no
GNB415	FI320252	(AT)8gaaaaag(A)10	TTTTTGTGCGCTTTTTATTAATTT	58.492	TCAACAGGGTCGATTATGGG	60.713	270	no hit	no hit	no hit	no hit	no
GNB416	FI320365	(AG)24	CGTGGCAGATAGATGCAGAA	59.972	ACAAACTCCTTTTCACACCCC	60.253	100	no hit	no hit	no hit	no hit
GNB417	FI320576	(A)17cggccatgtgcgcgtaagcacgctgt(GC)6	ATAGGGAGCTCTTGGGCATT	60.06	GGGCACAACTCTCTGGTTTT	59.187	143	no hit	no hit	no hit	no hit	no
GNB418	FI320743	(TA)33	AAATTAAAAGCGCAACGCTC	59.52	ATTCTCCCGCCAACCTTACT	59.962	187	IPAHM	3e-23	pPGSseq9E11	3e-05	Yes
GNB419	FI321142	(TTAT)5	TTCCTTATTAATTGCAACGCA	58.375	CCAAGTGCATTGGATCACTC	59.09	237	no hit	no hit	no hit	no hit	no
GNB420	FI321193	(AG)8	TGCCTTTTTCCTTGTTCCTG	60.22	CGCTTCTGTTCCACTCATAAAA	59.402	193	Ai121K10	7e-67	no hit	no hit	no
GNB421	FI321209	(AGA)5	CCCTCGAGCAAGAAAGAAAA	59.564	TGCACCATTCACATCAACCT	59.967	255	Ad92B6	3e-22	no hit	no hit	no
GNB422	FI321223	(TA)21	TTTTGGTGTCTTTTGGGTTCT	58.589	TGCAACACTCTCGAAACGAT	59.445	202	PM23	3e-51	no hit	no hit	no
GNB423	FI321540	(GA)7	TGTGGAGATTGCAGCAGAAC	59.992	TGTCCTCACTTTCGGCTTCT	59.989	198	no hit	no hit	no hit	no hit	no
GNB424	FI321563	(AGA)6	CCCTCGAGCAAGAAAGAAAA	59.564	CCCATAAACCCCACCTACCT	59.934	229	pPGPseq7E4	9e-38	Ah1TC4D12	0.0001	no
GNB425	FI321571	(AC)7	GTTGTAATGGGGCTTAGGCA	59.96	GAGAATGAAAGCACCCCAAA	60.051	252	Ai120M6	2e-27	no hit	no hit	no
GNB426	FI282449	(AGA)6	TAAAATATTGCTCGCCCTCG	60.185	TACCCTCTCCCCTCTCCCTA	60.023	168	pPGPseq7E4	2e-57	pPGPseq7E4	3e-05	no
GNB427	FI285804	(AGA)6	TAAAATATTGCTCGCCCTCG	60.185	CCTAAATGGCCGAACCTACA	59.953	184	pPGPseq7E4	1e-34	pPGPseq7E4	3e-05	no
GNB428	FI287037	(GTT)6	AGGTGGTTGTTCTGACAGGC	60.159	GAAGGACAAACCACCCACAC	60.261	199	Ah-074	1e-142	Ah-074	3e-05	no
GNB429	FI287516	(GAA)5	CGTCCTCGAGCAAAAGAAGA	60.647	CCCATAAACCCCACCTACCT	59.934	227	Ah1TC4D12	1e-57	Ah1TC4D12	0.0001	no
GNB430	FI287914	(AGA)5	CCCTCGAGCAAAAGAAGAAA	59.564	CCCATAAACCCCACCTACCT	59.934	225	pPGPseq7E4	2e-59	pPGSSeq15A12	3e-05	no
GNB431	FI290107	(AGA)5	CGCCCTCTAGCAAGAGAAGA	59.853	CCCATAAACCCCACCTACCT	59.934	231	pPGPseq7E4	7e-87	Ah1TC4D12	0.0001	Yes	2	0.21
GNB432	FI292798	(TTG)5	AAGCGACTTGGAGAGGTTGA	59.989	ATCACCTCATCTTTGGCACC	59.934	120	Ah-199	3e-75	Ah-199	3e-05	no
GNB433	FI292798	(GA)6	CTTGACCAAGGGGAGTTTGA	60.081	ACACAGACTCGGATCCTTGG	60.112	216	Ah-199	3e-75	Ah-199	3e-05	no
GNB434	FI293089	(AGA)6	TAAAATATTGCTCGCCCTCG	60.185	TACCCTCTCCCCTCTCCCTA	60.023	167	pPGPseq7E4	5e-35	pPGPseq7E4	3e-05	no
GNB435	FI295646	(AGA)6	CGTCCTCGAGCAAGAGAAGA	60.812	CCCATAAACCCCACCTACCT	59.934	142	pPGPseq7E4	2e-40	Ah1TC4D12	0.0001	no
GNB436	FI296038	(A)10gaaaagaaaaagaaaaattatatggaaaagaaaaaaatagaaaaaga(AAG)5	ATTGGGAATTGGGTACATGC	59.51	GGCATTTTGTCCCCTGTTTA	59.801	201	Ai123O24	1e-139	Ai123O24	3e-05	no
GNB437	FI296191	(AAG)6	TAAAATATTGCTCGCCCTCG	60.185	ATTTCTTTCCCACCCAAACC	60.032	207	Ad92B6	3e-134	pPGPseq7E4	3e-05	no
GNB438	FI297650	(TA)23	CGCAAGCTACGGCTAATTTC	60.006	TCTAGAAGCCCGATGAAGGA	59.91	193	Ai120N20	6e-21	pPGPseq3H6	0.0001	no
GNB439	FI297650	(AT)31	GCTTAATCCTTCATCGGGCT	60.551	CCTCTAGCCATAAAGCAAAGGT	58.973	140	Ai120N20	6e-21	pPGPseq3H6	0.0001	no
GNB440	FI297899	(AGA)5	TAAAATATTGCTCGCCCTCG	60.185	CCCATAAACCCCACCTACCT	59.934	242	pPGPseq7E4	1e-32	pPGPseq7E4	3e-05	no
GNB441	FI298481	(AAG)6	TAAAATATTGCTCGCCCTCG	60.185	ATTTCTTTCCCACCCAAACC	60.032	207	Ad92B6	6e-68	pPGPseq7E4	3e-05	no
GNB442	FI300591	(ATT)5	TGGAAGCCCATAAAACTTGC	60.074	CAAGAGAAGGACATGGCAGC	60.945	192	Ah1TC2E11	2e-111	Ah1TC2E11	0.007	no
GNB443	FI307915	(AGA)5	CCCTCGAGCAAGAGAAGAAA	59.688	AAATCTTTCCCACCCAAACC	60.032	192	pPGPseq7E4	4e-62	Ad92B6	3e-05	no
GNB444	FI308003	(A)11gcttatgcttttaccacaccaaacttaaaatattgctcgccctcgagcaagagaagaaagaag(AGA)6	AGTTTCTCCGGCCTTAGGTG	60.621	TACCCTCTCCCCTTTCCCTA	59.89	246	pPGPseq7E4	3e-60	pPGPseq7E4	3e-05	no
GNB445	FI309598	(AAT)5	ACAGAAGCCTCAACATGGCT	59.874	GCCTCCAAATTTCTGATGGA	60.014	207	Ai119B4	5e-96	Ai119B4	0.007	no
GNB446	FI310328	(TA)6	TACCGGTTATCTTCGCAACC	59.96	AGCCTTTGAAGAAAAAGGGG	59.698	170	Ad95N14	5e-53	Ad95N14	0.002	no
GNB447	FI310381	(AGA)7	CCCTCGAGCAAGAGAAGAAA	59.688	AAATCTTTCCCACCCAAACC	60.032	197	pPGPseq7E4	2e-62	Ad92B6	3e-05	no
GNB448	FI314027	(AAT)11	GCGTAGGAACCCAATTGAAA	59.938	CTTTCATACTCTGCGGGGTC	59.694	179	Ai122H17-1	4e-137	Ai122H17-1	0.0004
GNB449	FI280262	(AGA)5	AAAATGTTTGCTCGTCCTCG	60.249	ACACCACTTCTCCCCCTCTT	59.968	113	no hit	no hit	no hit	no hit	no
GNB450	FI281317	(AGA)6	CACCCTCGAGCAAAGAAAAG	59.986	ACCCACCATAAATGACCGAA	60.051	181	Ah1TC4D12	6e-64	no hit	no hit	no
GNB451	FI283816	(AGA)6	GCTTTTGTCTTCCCTTTCCC	60.053	CACAAACCCCCTCTTCTTCA	60.081	215	pPGPseq7E4	0	pPGSSeq15A12	0.0001	Yes	4	0.66
GNB452	FI284091	(ATT)6	GGACGTTGGCTTTGTGAAAT	59.978	GGAAAAGGGCACTCTTGTTG	59.711	193	Ah1TC2E11	3e-85	Ah1TC2E11	0.0004	no
GNB453	FI284371	(AGA)6	CGTCCTCGAGCAAAAGAAGA	60.647	CTCCTAAACCCACCCTCACA	59.959	194	Ad92B6	3e-14	pPGSSeq15A12	0.002	no
GNB454	FI284373	(AGA)7	TAAAATATTGCTCGCCCTCG	60.185	CCTACCTCGCCCTCTCTCTT	59.972	188	Ad92B6	8e-20	pPGPseq7E4	3e-05	no
GNB455	FI285527	(ATT)6	AAACTTGGACGTTGGCTTTG	60.147	GCAGGAACAAGGATAAAGGC	58.789	209	Ah1TC2E11	2e-50	Ah1TC2E11	3e-05	no
GNB456	FI285861	(AGA)5	GTGCCATTGATGGTGAATGA	60.339	AAAATGGCCGAAACCTAACC	60.184	238	Ad92B6	2e-17	no hit	no hit	no
GNB457	FI286845	(TTA)5	TTGGATGTTGGCTTTGTGAA	60.088	GGAAAAGGGCACTCTTGTTG	59.711	195	Ah1TC2E11	4e-55	Ah1TC2E11	0.007	no
GNB458	FI287084	(TCT)6	CTCACATAGCCGAACCCACT	60.134	TCTCCTTTTCCCATGATTCG	60.006	229	pPGPseq7E4	3e-54	no hit	no hit	no
GNB459	FI287637	(AAT)8	TCTCCTATTTTTAAGCCATTGACA	59.212	AACGGTTGCTTGACCACTTT	59.639	278	no hit	no hit	no hit	no hit	no
GNB460	FI287664	(ATT)6	AAACTTGGACGTTGGCTTTG	60.147	GGAAAAGGGCACTCTTGTTG	59.711	199	Ah1TC2E11	1e-75	Ah1TC2E11	3e-05	no
GNB461	FI287970	(TAA)12	TAATTATGCCATGCACTACCTATTTT	59.335	AAAGGATGCCAACTTTTAAGAAA	58.439	100	no hit	no hit	no hit	no hit	no
GNB462	FI288416	(CA)6	AGCAGGAGCTATGTTTTCGC	59.62	CCGCTCATCAAGGGTAAAAA	60.067	279	Ai123J3	1e-87	no hit	no hit	no
GNB463	FI288589	(AAT)5	TGACAATTGAGCTTTCACCG	59.84	CCTCCACCATAAGTACCTGC	57.143	209	no hit	no hit	no hit	no hit	no
GNB464	FI289149	(TA)28	TTTGAATTTTCACCTTCGTCA	58.254	TTGCTTCTGTGATGTCCGAG	59.984	196	no hit	no hit	no hit	no hit	Yes	5	0.76
GNB465	FI289933	(TCT)5	TCTCTCATATAGCCGCACCC	60.199	CTCGGAAGTGGAAGCTTTTG	59.986	217	pPGPseq7E4	2e-55	pPGPseq7E4	0.007	no
GNB466	FI290028	(GC)6	GTAGCGCAAGGATGGCTTAG	60.003	GCCTGTGGCATAACCACTTT	60	122	no hit	no hit	no hit	no hit	no
GNB467	FI290835	(GAT)5	ATTGTGCCATGCAGAACAAG	59.722	TGATCACCAAGGACAAGAAGG	60.096	113	no hit	no hit	no hit	no hit	no
GNB468	FI290835	(TCA)5	AATGGCATTCCTCACTTTGC	60.081	GCAAGAAAAAGGATGATGGG	59.505	206	no hit	no hit	no hit	no hit	no
GNB469	FI291183	(GTT)5	AGGCTGCTTCCCAAACTTCT	60.382	AGGACTCCGGAGCGATATTT	60.06	256	Ah-521	5e-65	Ah-521	3e-05	no
GNB470	FI291757	(ATT)6	TTGGATGTTGGCTTTGTGAA	60.088	TCTTGGGAGCCATTACCTTG	60.066	190	Ah1TC2E11	3e-85	Ah1TC2E11	0.007	no
GNB471	FI291758	(AGA)6	GCTCACCCTCGAGCAATAGA	60.504	CTTCCCAATCACCTCCTTCA	60.042	275	pPGPseq7E4	1e-52	no hit	no hit	no
GNB472	FI292257	(AG)6	CGGAAAAGCACACCAAACTT	60.147	ACGTTTGGAACCCCCTTTAC	60.089	113	pPGSseq19F11	5e-16	pPGSseq19F11	3e-05	no
GNB473	FI292336	(ATT)6	TTATTGGCTCCAATGGAAGG	59.894	ACAGGAGAAGGACATGGCAG	60.261	129	Ah1TC2E11	4e-78	Ah1TC2E11	0.007	no
GNB474	FI294502	(TCT)5	CTCCCATATAGCCGAAACCA	59.916	CGGTCTTAGGTGCCATTGAT	59.955	165	pPGPseq7E4	5e-127	pPGPseq7E4	0.007	no
GNB475	FI294885	(GC)6	ATTGTGCTGGGAGCATAACC	59.962	GAAGGAGAAAGGAGGAAGGAA	58.906	142	Ad94C10	1e-15	no hit	no hit	no
GNB476	FI295518	(ATT)5	AAACTTGGACGTTGGCTTTG	60.147	GGAAAAGGGCACTCTTGTTG	59.711	196	Ah1TC2E11	4e-143	Ah1TC2E11	3e-05	no
GNB477	FI295637	(CAC)5	TCCTTGTTTCTTCGCGATCT	59.955	GCCATCCTCAGTGGCTACAT	60.104	196	no hit	no hit	no hit	no hit	no
GNB478	FI295909	(CTT)5	TCTTGACTTTCCCATGGAGG	60.042	ACAGTGGATCGATTTCAGGC	60.081	271	no hit	no hit	no hit	no hit	no
GNB479	FI296121	(ATT)6	TTGGATGTTGGCTTTGTGAA	60.088	GGAAAAGGGCACTCTTGTTG	59.711	195	Ah1TC2E11	6e-76	Ah1TC2E11	0.007	no
GNB480	FI296328	(CT)6	AGCCATTTCATTTCGGCTTA	59.682	TGCGGTGACGATACTGTAGG	59.74	248	no hit	no hit	no hit	no hit	no
GNB481	FI279934	(A)13tggccatcggcgcgctagcacgctgt(GC)6	ATAGGGAGCTCTTGGGCATT	60.06	GCGCACAACTCTCTGGTTTT	60.44	136	Ad94C10	2e-15	no hit	no hit	no
GNB482	FI279990	(AAGAT)6	AAAGATGAGGCGGTTCCTTT	60.074	CTGTCGTGTCCGACCTGTT	59.721	277	Ad93E20	6e-74	no hit	no hit	no
GNB483	FI280023	(TC)7	TGACAGAGGCCACGTATCAG	59.855	TCAAAACAAGAAGAAATCCTAAATCC	60.217	225	Ad91M20	3e-134	pPGPSeq4B9	0.007	no
GNB484	FI280050	(GA)11	TCCTCGAGCAAAGGAAGAAA	60.066	AATAAGCAGCAGTCTGGCGT	60.044	261	Ad92B6	3e-11	no hit	no hit	no
GNB485	FI280077	(TA)16aaacagtcctttattgttttattcgagaaaaaaaggcaggaaaaaaaagcaaaaactgcaagtatgtaaattct(A)13	ACCCGCAGAGAGCATGTAAT	59.723	TGGCTGACTCTTTAACCGGA	60.766	277	no hit	no hit	no hit	no hit	no
GNB486	FI280131	(TTA)16	CATTGCAGTTTCCCAGGAGT	60.111	TAGCACTCAGTCGGTCTCCA	59.571	209	no hit	no hit	no hit	no hit	Yes	4	0.63
GNB487	FI280163	(TTG)5	AACCCCATCTAGTGGGACAA	59.259	GCAGCTGTAATGGGGTTAGC	59.736	273	pPGSseq14F5	2e-61	no hit	no hit	no
GNB488	FI280243	(TA)6	TAGAATGCCCGAACCTCTTG	60.206	AATGCCCCATTTGAGTGTGT	60.24	249	no hit	no hit	no hit	no hit	no
GNB489	FI280301	(TGA)5	TGATTATGGGATTGTTAGCGA	58.122	TCACCACATTCTGGAGCAAG	59.831	256	no hit	no hit	no hit	no hit	no
GNB490	FI280360	(TA)19	AAAAAGACGATGTCAATTTTTATCTTA	58.046	CCCAATCATCACATTACATTCG	60.074	227	no hit	no hit	no hit	no hit	no
GNB491	FI280535	(ATA)5	AACAGCCGGCTTGATAGAAA	59.845	CCATGTGACTTAAATCTGGCAA	59.996	224	no hit	no hit	no hit	no hit	no
GNB492	FI280600	(TAAA)5	TGTGAGTCCTACATTTATCAATTTCTC	59.083	TGAATAAAAGCACACAGCAACA	59.415	201	no hit	no hit	no hit	no hit	no
GNB493	FI280857	(AGA)6	GCCCTCAAGCAAGAGAAGAA	59.694	CACATCCATCCAAAATTCCC	59.991	245	pPGPseq7E4	4e-87	Ad92B6	0.007	no
GNB494	FI280963	(TA)42	TGGGTCAACCATTAATACAAGC	58.878	AAAAAGGGCATTAAGATTCAAA	57.075	161	no hit	no hit	no hit	no hit	no
GNB495	FI280982	(AAT)5	TCCTTAATCTGTCGGGTTGG	59.926	AATCCAGTGACCGTTTCGAC	59.973	235	no hit	no hit	no hit	no hit	no
GNB496	FI281008	(AAG)14	GCTATGCTTTTACCACCCCA	59.96	CAAAATCTCTTTCCCACCCA	59.903	254	Ad92B6	5e-46	pPGSSeq15A12	3e-05	Yes	2	0.34
GNB497	FI281032	(AT)9	AGGGGGAAAAAGGAGAAACA	59.912	GGGAATTACAAACGTGTGCC	60.235	114	Ad92E21	5e-68	no hit	no hit	no
GNB498	FI281048	(AT)28	TTTGTTGTTGGCTAAATTCTTTG	58.412	TGCCAGTTACGAGTTTCACG	59.904	205	no hit	no hit	no hit	no hit	Yes	2	0.21
GNB499	FI281156	(CG)6	AAGCGTTTTTGACCATCCAC	59.978	GGAGGGGAGAAGAAAGGAGA	59.749	277	Ai123G10	4e-69	Ad94C10	0.007	no
GNB500	FI281157	(TA)9	GCATCACTTATGGTGTGTTGATT	58.898	TGGTTTTATTTGTTCACTACAACATTT	59.278	159	no hit	no hit	no hit	no hit	no
GNB501	FI281169	(AT)6	TCTCAGCATAATCTCAAACTACGA	58.237	TGCAGCAAACATTGTCGTCT	60.459	280	no hit	no hit	no hit	no hit	Yes	2	0.41
GNB502	FI281175	(TA)7	TGCTTTTGGTGATGAGGTTG	59.691	AAGGCCAGCCAAAATATCCT	59.93	134	no hit	no hit	no hit	no hit	no
GNB503	FI281330	(ATT)7	TTCCAGAGCTGAACGGAACT	59.989	GCAATTGTGGCACTGAAAGA	59.847	233	no hit	no hit	no hit	no hit	no
GNB504	FI281525	(TA)18	CCATTTGGGCTATTGCATTT	59.795	TTTCTTATGCATTGAAAACAACAAA	59.935	270	no hit	no hit	no hit	no hit	no
GNB505	FI281598	(AGA)6	CCTTCAAGCAAGAGAAGAAAGA	58.009	TCTCTCTTCCCCATCACCAC	60.048	275	pPGPseq7E4	8e-91	pPGSseq19F10	0.0004	no
GNB506	FI281616	(AT)6	TGTTTCAAAAATTAAAGTCATCATCA	59.039	CCACCCCATGCTAAGGTCT	59.935	258	no hit	no hit	no hit	no hit	no
GNB507	FI296363	(ATT)5	TGGATGTTGGCTTTGTGAAA	60.088	ACAACAATCCAGAGGCAACC	59.973	113	Ah1TC2E11	5e-127	no hit	no hit	no
GNB508	FI296539	(AGA)6	ACCACTGAGCTATGACGGCT	59.898	ACTTCTCTTCCCCACCCAAT	59.795	266	pPGPseq7E4	6e-40	no hit	no hit	no
GNB509	FI296736	(ATT)6	TCAGGATCAACTCCATTCGTC	60.065	CAAGAGAAGGAGATGGCAGC	60.096	269	Ah1TC2E11	1e-75	Ah1TC2E11	3e-05	no
GNB510	FI297923	(GA)6	TTGGGTGGGAAAGAGTTTTG	59.942	CCACAGGATCACCTCAGGAT	59.92	161	Ad92B6	3e-26	Ad92B6	0.007	no
GNB511	FI298046	(TA)6	AAGCGGAGTAGTCCCTGGAT	60.096	AGCTCCTTACTCAGCTTGCG	59.92	220	Ah1TC4H02	9e-27	no hit	no hit	no
GNB512	FI298349	(AG)6	GAAAAAGCTTCCTCCCTAAGC	58.66	TTTGAATGCCATTTTCGGAT	60.268	190	Ah3TC22F11	1e-50	no hit	no hit	no
GNB513	FI298573	(GAA)5	GCGCATTGTTCCTTCTCTTC	59.962	GCATAATTCAAAACTCCGGC	59.552	267	no hit	no hit	no hit	no hit	no
GNB514	FI299594	(TA)8(GA)13	TATAGCCTCTTGGCCGAATC	59.277	TTCTCCTGTTCTTCGCGTTT	59.993	186	no hit	no hit	no hit	no hit	no
GNB515	FI299984	(ATT)5	AAACTTGGACGTTGGCTTTG	60.147	CAGGGAAAAAGGCACTCTTG	59.846	199	Ah1TC2E11	2e-138	Ah1TC2E11	3e-05	no
GNB516	FI300044	(TAT)5	ACAAGGAAAAGATTGGCCCT	59.94	GTACTCGGACATTTGGAGGC	59.556	176	no hit	no hit	no hit	no hit	no
GNB517	FI300851	(GAA)6	TTGCAGCCACATGTTCTACC	59.722	CATCTCCCCTCACTCACCTC	59.638	252	IPAHM	8e-61	no hit	no hit	no
GNB518	FI301289	(ATT)6	TTGGATGTTGGCTTTGTGAA	60.088	GGAAAAGGGCACTCTTGTTG	59.711	195	Ah1TC2E11	2e-80	Ah1TC2E11	0.007	no
GNB519	FI301371	(AAT)11(TAAT)8*	TTTTATAGAGCGAAATCACAAGTAAA	57.881	TTCGGAACAAAGGTTATGGG	59.795	182	no hit	no hit	no hit	no hit	Yes	4	0.66
GNB520	FI302137	(TAC)5	CATGCCTGATGATGATGAGAA	59.62	AGCTGAAGCGCCAAAAATTA	59.985	236	Ad95D17	1e-87	no hit	no hit	no
GNB521	FI303257	(AAG)5	AGGTTTCTTCCGGAGTGTTG	59.183	CCTCACTCATCTTCCATCTTCA	59.284	236	Ai121K10	6e-37	no hit	no hit	no
GNB522	FI303387	(TTA)5tttcga(AT)6	GGTGTTCCTTGGTGTTTTCC	59.284	CCATGATGGAGAAAGGGAGA	60.003	203	pPGSseq18A8	5e-16	no hit	no hit	no
GNB523	FI303699	(AG)30	TCACAAAATGCTTGGAATGC	59.67	GAACTGAGCACAAACTCAGTAACAA	59.909	250	no hit	no hit	no hit	no hit	Yes	3	0.62
GNB524	FI303915	(TAG)5	CAAGGGCATGATTTAAGGGA	59.894	CTCAATTGGAAATAAAACCAGAA	57.404	220	Ad95D17	7e-110	no hit	no hit	no
GNB525	FI305158	(TA)7	AGTGCTTGGTGGGAGACAAC	60.159	CCAGCGTGACTCTTTGTTCA	60.025	264	pPGSseq17G9	8e-21	pPGSseq17G9	0.007	no
GNB526	FI305216	(AG)10	GCTTGCGCTACTTGTGTCAG	59.812	ACGGTGGGTTTTCAGTTTTG	59.869	169	no hit	no hit	no hit	no hit	no
GNB527	FI305470	(CT)6	TTCCAGAATTGGCCAGAAAC	60.051	TTTTTGGGGAAGAGGTGTTG	59.942	165	Ah1TC4F04	8e-21	no hit	no hit	no
GNB528	FI305681	(CTT)5	TCTTGACTTTCCCATGGAGG	60.042	ATGGATCGATTTCAGGCAAC	59.9	266	Ah-272	3e-11	no hit	no hit	no
GNB529	FI305861	(AG)6	TTTGGGAAGAGGTGTTGAGG	60.081	AACGCCAGAAATGGCTAAAA	59.72	164	Ad92B6	8e-11	no hit	no hit	no
GNB530	FI305949	(AAT)6	TCAATGGAAACAAGATTTAACAACA	59.809	GCTGGGCTGTACTCTGTTTGA	60.447	277	no hit	no hit	no hit	no hit	no
GNB531	FI306704	(CAA)6	AGAGAGGTGGGTCACAATGG	59.962	TGTTCTGTGGCTTGAGGTTG	59.873	140	Ah-159	2e-80	Ah-159	3e-05	no
GNB532	FI306853	(AG)6	TGCGGTGACGATACTGTAGG	59.74	CCAGCCATTTCATTTCGACT	60.074	250	no hit	no hit	no hit	no hit	no
GNB533	FI307143	(AAT)6	GAGATGCGTCAAAGGGCTTA	60.352	TCTAAATGGGTGGACAAGCG	61.021	234	no hit	no hit	no hit	no hit	Yes	6	0.8
GNB534	FI308212	(AG)6	TGGCTCTTGAAAGAATGATGG	60.199	GCGTACAAATTATCCGCTCA	58.796	169	Ad95D17	2e-24	Ad95D17	0.0004	no
GNB535	FI308337	(ATT)6	TTGGATGTTGGCTTTGTGAA	60.088	CAGGGAAAAAGGCACTCTTG	59.846	198	Ah1TC2E11	2e-80	Ah1TC2E11	0.007	no
GNB536	FI308699	(ATTTT)5	ACAGGGGAATCAGCATGAAC	59.934	CCCCTCTCTAGGGTTTCCTTT	59.948	209	no hit	no hit	no hit	no hit	no
GNB537	FI309190	(ATT)5	TTGGATGTTGGCTTTGTGAA	60.088	GCAGGAACAAGGATAAAGGC	58.789	199	Ah1TC2E11	1e-139	Ah1TC2E11	0.007	no
GNB538	FI309633	(ATT)6	GGATCGACTCCATTCGTCTT	59.094	ACAGGAGAAGGACATGGCAG	60.261	267	Ah1TC2E11	2e-80	no hit	no hit	no
GNB539	FI310148	(GAA)6	TAAAATATTGCTCGCCCTCG	60.185	CCTACCTCGCCCTCTCTCTT	59.972	230	Ah3TC26G12	4e-17	pPGPseq7E4	3e-05	no
GNB540	FI310663	(ATT)5	CAAACTTGGACGTTGGCTTT	60.147	GGAAAAGGGCACTCTTGTTG	59.711	197	Ah1TC2E11	7e-141	Ah1TC2E11	3e-05	no
GNB541	FI311011	(AGA)6	TGGTGCCATTGATGGTAATG	60.197	CACCTTGACCGAAACACCTT	60.005	154	pPGPseq7E4	3e-69	pPGPseq7E4	0.0001	no
GNB542	FI312587	(AAG)5	TTTCCAAGGCTCAAAGGAGA	59.926	ACCCCTTTCATTGGGTTAGG	60.046	180	no hit	no hit	no hit	no hit	no
GNB543	FI313516	(AAG)6	AATGGTCTTGATGGGCTTTG	59.933	CACAACACAACCCCCTCTTC	60.399	263	pPGPseq7E4	4e-173	no hit	no hit	no
GNB544	FI314338	(AT)15	CCAACTGAGTGTTACGGTGC	59.213	CTTTAAAGACCTAATTGTCATCACTTT	57.728	270	no hit	no hit	no hit	no hit	no
GNB545	FI314600	(ATT)6	TTGGATGTTGGCTTTGTGAA	60.088	GGAAAAGGGCACTCTTGTTG	59.711	195	Ah1TC2E11	6e-83	Ah1TC2E11	0.007	no
GNB546	FI314771	(GC)6	GCAAAGATTGGATCAAGGGA	60.014	ATAATAGTGGGCCACGGACA	60.214	276	no hit	no hit	no hit	no hit	no
GNB547	FI315551	(AT)6	ATAAAGGAAGCTAAGGCGGC	59.849	AGCCGGAGGTTCAGAAGAAT	60.212	131	no hit	no hit	no hit	no hit	no
GNB548	FI316161	(CTT)5	TCAATCGTCTTGGAAGGAGG	60.187	AACCCCAGTGGACAAGACAG	60.002	153	no hit	no hit	no hit	no hit	no
GNB549	FI317009	(TCT)7	AAATGGCCGAAACCTAACCT	59.835	TTGAGGAAACTCCGGTCTTG	60.224	261	pPGPseq7E4	3e-100	no hit	no hit	no
GNB550	FI317622	(AG)6	AAAACGCTTCATCGTTGGAC	60.118	TGGAGCTTTGAAGGAGGAGA	60.065	172	PM176	1e-44	PM176	0.0001	no
GNB551	FI317904	(CTT)5	TCTTGACTTTCCCATGGAGG	60.042	ACCAGAAACCCCAATGAACA	60.21	132	no hit	no hit	no hit	no hit	no
GNB552	FI318138	(AG)6	AAGAAGATGAGAGAGAGAGTTTTTGA	58.487	AAAATTCTTATCTTTTTCAAAGCCA	58.874	230	Ai121K10	1e-78	Ah3TC41A11_1	0.002	no
GNB553	FI318349	(AGA)5	TTAAAATTTGCTCGTCCTCG	58.045	TGCACCATTCACATCAACCT	59.967	269	Ad92B6	6e-21	no hit	no hit	no
GNB554	FI318362	(AG)7	GGTTTGGAACAAGTCAGGGA	59.943	GTGGATAGGAAGATTGCCGA	60.036	251	no hit	no hit	no hit	no hit	Yes	2	0.21
GNB555	FI318390	(TA)7tgagcgagcgatggaagtgtcggaaaattgagagataaaaggagagtg(A)10	ATGCGTGTCCCAGTGTCATA	59.992	TGATGATAATTTCTTTTCCTTTCTTC	58.404	248	no hit	no hit	no hit	no hit	no
GNB556	FI318390	(TCA)15	TCAGGGTGGGTTACCAACAT	60.088	TAATCCACATTGAACCGACG	59.395	108	no hit	no hit	no hit	no hit	Yes	3	0.39
GNB557	FI318927	(ATT)6	TGGAGATGCTTCTTCCATCA	59.322	CAGGAGAAGGATATGGCAGC	59.797	106	Ah1TC2E11	2e-80	Ah1TC2E11	3e-05	no
GNB558	FI319171	(ATT)6	AAACTTGGACGTTGGCTTTG	60.147	CAGGGAAAAAGGCACTCTTG	59.846	202	Ah1TC2E11	2e-80	Ah1TC2E11	3e-05	no
GNB559	FI320980	(AT)6	CCAATTGATTTGAGTGAAAACTT	57.37	GGCTCAAATCTCACTTGCTTG	60.008	105	Ai120P9	7e-157	Ai123O24	2e-06	no
GNB560	FI282110	(AAG)5	CTTAGGTGCCGTCAATGGTT	59.993	ATCTCTTTCCCACCCAATCC	60.133	179	Ad92B6	3e-54	pPGSSeq15A12	0.002	Yes	2	0.21
GNB561	FI283220	(GAA)5	TAAAATATTGCTCGCCCTCG	60.185	CCCATAAACCCCACCTACCT	59.934	151	Ad92B6	3e-32	pPGPseq7E4	3e-05	no
GNB562	FI286945	(TAC)5	AACAAAAAGTATTGCCACCACA	59.424	CCACTTCCCAAAACACAGGT	59.861	277	Ad95D17	0	Ad95D17	0.002	no
GNB563	FI288068	(AGA)6	TAAAATATTGCTCGCCCTCG	60.185	ACCCCATTCACCATTCACAT	59.91	275	pPGPseq7E4	2e-37	pPGPseq7E4	3e-05	no
GNB564	FI291047	(ATT)6	TGGAGATGCTTCTTCCATCA	59.322	CAAGAGAAGGACATGGCAGC	60.945	106	Ah1TC2E11	4e-83	Ah1TC2E11	3e-05	no
GNB565	FI294608	(ATT)6	TGGAAGCCCATAAAACTTGC	60.074	CAAGAGAAGGACATGGCAGC	60.945	192	Ah1TC2E11	2e-85	Ah1TC2E11	0.007	no
GNB566	FI296921	(ATT)6	TGGAAGCCCATAAAACTTGC	60.074	CGAACAAGAGAAGGATATGGC	58.801	196	Ah1TC2E11	3e-85	Ah1TC2E11	0.002	no
GNB567	FI298467	(AGA)6	GCCCTTGAGCAAGAGAAGAA	59.694	TCTTCCCAATTACCCCCTTC	60.124	270	pPGPseq7E4	5e-60	Ad92B6	3e-05	no
GNB568	FI298745	(ATT)5	AAAGTTATTGGCTCCAACGG	59.087	CAAGAGAAGGAGATGGCAGC	60.096	129	Ah1TC2E11	8e-92	Ah1TC2E11	3e-05	no
GNB569	FI301315	(TTTC)5tc(T)12	GCCTTGGATCCTTTTTACCC	59.777	TTGTTGGCTCTTGAAAGAATGA	59.861	202	Ad95D17	3e-54	Ad95D17	2e-06	no
GNB570	FI301714	(ATT)6	TGGAGATGCTTCTTCCATCA	59.322	TCGAACAAGAGAAGGACATGG	60.239	110	Ai119B4	4e-72	Ah1TC2E11	3e-05	no
GNB571	FI307582	(ATT)5	TGGAAGCCCATAAAACTTGC	60.074	CAAGAGAAGGAGATGGCAGC	60.096	189	Ah1TC2E11	3e-116	Ah1TC2E11	3e-05	no
GNB572	FI308398	(TA)6	CGCACAGCAGTATGCGTAAC	60.489	AGATCAGGCTGGCTTTGTGT	59.874	257	Ad93L17	4e-137	Ad93L17	3e-05	no
GNB573	FI316625	(AGA)6	CGTCCTCGAGCAAAAGAAGA	60.647	CCCATAAACCCCACCTACCT	59.934	226	Ah1TC4D12	6e-30	Ah1TC4D12	0.0001	no
GNB574	FI316625	(GA)7	AGGTAGGTGGGGTTTATGGG	59.934	GTTAAACGCCAGGATTGCAT	59.967	270	Ah1TC4D12	6e-30	Ah1TC4D12	0.0001	no
GNB575	FI317060	(ATT)6	GGCAGGAATGGAGATGCTT	60.173	CAAGAGAAGGAGATGGCAGC	60.096	114	Ah1TC2E11	7e-83	Ah1TC2E11	3e-05	no
GNB576	FI318289	(ATT)5	TGGAGATGCTTCTTCCATCA	59.322	CAAGAGAAGGACATGGCAGC	60.945	103	Ah1TC2E11	1e-105	Ah1TC2E11	3e-05	no
GNB577	FI281668	(TG)6	CAACCCTAGGTATGGCCCTT	60.2	ACACCGAAAATGGCTCAATC	59.939	245	no hit	no hit	no hit	no hit	no
GNB578	FI282122	(AC)6	GTCACCGTCAATCCCTGAGT	59.969	TCATCCCTGGTGTTTTGGAT	60.173	272	no hit	no hit	no hit	no hit	no
GNB579	FI282270	(TA)24	TTTTCGCAAGAGGGATAGGA	59.778	CCAGCTGCGTCACTCTGATA	60.16	274	Ai123M2	8e-73	Ai123M2	3e-05	no
GNB580	FI282313	(TAA)13	TTATTGGGACCAATTTGGGA	59.988	ATGCACTGAACATGGGCATA	59.955	231	no hit	no hit	no hit	no hit	Yes	4	0.63
GNB581	FI282335	(TTTTA)5	ATGAGAGCCCACTGTCAAGC	60.418	GTCCTTTCTCCAGGGTGTGA	60.088	196	Ah-437	5e-84	no hit	no hit	no
GNB582	FI282500	(GA)7	GTGGTTGCCACGGTAACTG	60.016	GGCAGTAGATCCGACGGTAA	60.096	158	no hit	no hit	no hit	no hit	no
GNB583	FI282548	(AAAG)5	GTTGGATTGGTTCATTGCCT	59.797	GGGACAGCCATCTAAGCAAA	60.214	101	no hit	no hit	no hit	no hit	no
GNB584	FI282553	(TA)30	TTGCTTTCTTGTCCTCCCTC	59.405	ATGGCGCCCCAAAATATAA	60.123	218	no hit	no hit	no hit	no hit	no
GNB585	FI282644	(TA)24	GATTTTGAATGATGGCCAAA	58.404	TTCTCCTATACTTCCTCTTTTGATTT	57.41	141	no hit	no hit	no hit	no hit	no
GNB586	FI282740	(ATA)7	ACAACCGAACTGAACCGAAC	60.012	GGGAAATGGGGAATGAGTTT	59.996	166	no hit	no hit	no hit	no hit	no
GNB587	FI282878	(CG)6	CTGAGGCACAAACCAATTCA	59.691	TGGATGTGTTGGATGAGGTG	60.378	249	Ai123G10	3e-76	no hit	no hit	no
GNB588	FI282914	(T)12ggttaaagatca(TG)6	AAGCGTGTATGAACGCACAG	59.935	ACCCTATGTGTGTGAACCCC	59.555	120	no hit	no hit	no hit	no hit	no
GNB589	FI282960	(AT)20	TTTTCAACCAATCATCATGCTC	59.945	TGGGCAATTGTTTATTTCAAGA	59.472	235	no hit	no hit	no hit	no hit	no
GNB590	FI282993	(AT)6	TAGATCTAATGGCCCCAACG	59.916	CCTTAGAGCACGGCAAACAT	60.27	139	no hit	no hit	no hit	no hit	no
GNB591	FI282998	(GTT)5	ATCTTTGGGGAAGGTGTGTG	59.82	AAAATCAACCACAGAGGCAA	58.201	280	no hit	no hit	no hit	no hit	no
GNB592	FI283086	(ACA)5	TCCAAACACTCATTTTATGTCTAGC	58.813	TCCATGAGATGGTCAAACGA	60.048	231	Ah-345	6e-145	Ah1TC9H08	0.007	no
GNB593	FI283214	(AG)6	AGGCAGTCCCACTAGCTGAT	58.92	TAGTCAAGCACAATTCCCCC	59.933	160	no hit	no hit	no hit	no hit	no
GNB594	FI283280	(TTTC)5	GAAAAGGGCTGGTTTTGGTT	60.332	CAAGAACTTGGGTTCCTCCA	60.081	208	no hit	no hit	no hit	no hit	no
GNB595	FI283330	(TA)9	GGATAAAGTATGGCTTTGTTCTTT	57.171	CCTAACGGCAGGACAACATT	59.993	227	no hit	no hit	no hit	no hit	no
GNB596	FI283431	(TA)26	TGTGTCCCTTTGGGTTTTTC	59.807	ATAAGGATACCAGCGCGAGA	59.829	203	Ad95N14	1e-18	no hit	no hit	no
GNB597	FI283450	(AGA)6	TAAAATATTGCTCGCCCTCG	60.185	CCTACCTCGCCCTCTCTCTT	59.972	228	Ah3TC26G12	2e-17	pPGPseq7E4	3e-05	no
GNB598	FI283472	(AGA)6	CGTCCTCGAGCAAGAGAAGA	60.812	CCTAAATGGCCGAAACTTCA	60.067	173	pPGPseq7E4	2e-58	Ad92B6	0.002	no
GNB599	FI283520	(AC)6	CCCATGGCCCAACTAAACTA	59.817	GAGAGTGTTCTTCCCCTCCC	60.05	111	Ah3TC25H07	3e-113	Ah1TC5H11	0.007	Yes	2	0.34
GNB600	FI283649	(AG)7	CGCTTGGTGTCTTGTTTTCA	59.881	CGGCCTCTCTCTCTCCTTTT	60.088	212	no hit	no hit	IPAHM 342	0.007	no
GNB601	FI283674	(ATC)5(TTA)8	GGACGGCCAAGATAGAAACA	60.074	TTCCAAAAACTTGTATGATTTAGTGC	59.859	223	no hit	no hit	no hit	no hit	no
GNB602	FI283754	(TA)11	TTTCAAGTTTGAACATGATTTCG	59.153	CAATTGCACAATGAGGTTCTG	59.184	149	no hit	no hit	no hit	no hit	Yes	4	0.69
GNB603	FI283845	(TG)8	AGCCTTTAATTCGCAAGTCG	59.496	CCGATAATGCATCACACTCG	60.096	125	no hit	no hit	no hit	no hit	no
GNB604	FI283889	(TAA)5	TGTTTGGAAATAGCTTCGGC	60.209	TTGTTGTTATTCTGCTTCTGCC	59.406	251	Ad93A19	5e-16	Ah-042	0.002	no
GNB605	FI283903	(AGA)6	TAAAATATTGCTCGCCCTCG	60.185	CCTACCTCGCCCTCTCTCTT	59.972	226	Ah3TC26G12	2e-15	pPGPseq7E4	3e-05	no
GNB606	FI283961	(GGC)5	AGGCTCTTCATCTTCGGTGA	59.95	GACTCTGCGTCTCAAAACCC	59.851	115	no hit	no hit	no hit	no hit	no
GNB607	FI284156	(AT)6	TGCATGCATCTTGTGTTTTG	59.28	AAAATTGAAAATTTGACTTGACTTG	57.965	198	Ad92B6	5e-22	no hit	no hit	no
GNB608	FI284370	(AT)20(TA)9	CGAGCTGGCTCAAATAATAAGAA	59.898	AAGTTCAGCTCATTAACTCGTAAAC	57.456	280	pPGSseq17H5	2e-12	no hit	no hit	no
GNB609	FI284543	(TA)22	GCGTCTTAAAGTTTCTGCGG	60.018	CTAACTCAGCCTGCAAAGCC	60.154	212	Ai123J3	2e-33	no hit	no hit	no
GNB610	FI284558	(CT)6	TGAACCTGAACCAAAGGGAA	60.465	GTGGAGGAATCAGGGAGACA	60.048	141	Ai119P18	2e-20	no hit	no hit	no
GNB611	FI284586	(AAT)5	ACTAATTTTTGTGTTCGCATGA	57.397	TTTGAACTAACGTATTTGAACATAGGA	59.465	274	no hit	no hit	no hit	no hit	no
GNB612	FI284695	(AT)15	CTTTGCCGGCTATTGGTTAC	59.609	ATACTTGGAACCGAGGATGC	59.009	202	no hit	no hit	no hit	no hit	no
GNB613	FI284921	(TTA)14	TTTGTGACGTTTTGTTGGGA	59.981	AACGAAACGCACGGTTTTAG	60.166	175	no hit	no hit	no hit	no hit	Yes	4	0.66
GNB614	FI285090	(TA)30	AGCCGGATCTTGAGTCTTGA	59.95	AAGGGGTAAACAAAAACCGC	60.217	183	Ad95N14	4e-32	no hit	no hit	no
GNB615	FI285150	(AG)6	CTCCACAACTGCCTCAATCA	59.831	TGTCACAGAGAAGGATGCCA	60.402	246	no hit	no hit	no hit	no hit	no
GNB616	FI285178	(AAG)11	GTGCCATCAATGGTTATGGA	59.205	CCAAACCTACTCCCTCTCCC	59.928	244	Ad92B6	9e-42	pPGSseq19F3	3e-05	Yes	8	0.87
GNB617	FI285320	(AAC)9	TGGTGGAGATATCTTGATTCCA	59.387	TATGCGGCTTGAAAATCACA	60.215	160	no hit	no hit	no hit	no hit	no
GNB618	FI285507	(CT)6	TTTGAATGCCATTTTCGGAT	60.268	GCAACGTTCCTCTCCTCTCA	60.533	256	Ah3TC22F11	3e-57	no hit	no hit	no
GNB619	FI285566	(CAC)5catcatcatcatcaa(CAT)12	TAACCACAAGCAAGGCAACA	60.293	AATGGCTTCCAGAAGCTTGA	59.955	242	no hit	no hit	no hit	no hit	Yes	2	0.34
GNB620	FI285805	(AT)7	CATCATGGAGGGCTTCCTTA	60.029	TTCAATCCCTTTTCAGGTCG	60.044	251	no hit	no hit	no hit	no hit	Yes	4	0.54
GNB621	FI285805	(TA)9	CTTAAACTCGTTCAAGCGGC	60.018	AAGGGGGTTGGATAGCATTC	60.152	215	no hit	no hit	no hit	no hit	no
GNB622	FI285915	(GA)9(G)12atcatagctctaatataataaaaagaaaataaaaataacaaagtttgaatctttaagacataaggaaaaaagggtaattgagaatttg(A)19	TCCACACAACAGAGACGATCA	60.302	TCCCTTTCCATTTTCCAGTTT	59.801	222	no hit	no hit	no hit	no hit	Yes	2	0.41
GNB623	FI285917	(TG)9	GCTCTTGAAGCGAAGTGGTT	59.621	GCTCCTAACTCAACCCACGA	60.255	185	Ai119J6	6e-58	no hit	no hit	no
GNB624	FI286008	(A)10ga(AT)6	GAAAGGGGAATGGAGGGATA	60.089	GCAAGAATTGGTCAGAAGGC	59.82	199	no hit	no hit	no hit	no hit	no
GNB625	FI286092	(AT)28	TTCACGTATTGTCCAAGGCA	60.111	TGGTCTGAGGGTAGGGTGAG	60.104	279	no hit	no hit	no hit	no hit	Yes	3	0.55
GNB626	FI286156	(AAG)8	CTCCCTCGAGCAAGAGAAGA	59.82	AAATCTTTCCCACCCAAACC	60.032	202	pPGPseq7E4	1e-44	Ah1TC4D12	3e-05	no
GNB627	FI286252	(GA)10	CCAACATCAAAGAGTAGCAGCA	60.44	ACCATGAAAAACGTGAAGCC	59.978	191	no hit	no hit	no hit	no hit	no
GNB628	FI286486	(TA)6	ATGGGTTTATCAACCTCCCC	59.881	TTTCTTTCCCATCTCATTTGC	59.148	266	Ai124F16	2e-98	Ai124F16	7e-06	no
GNB629	FI286549	(TCT)7	ACGTTCAGATAAACCGGCAC	60	GCTGGGTGAAGAAACAAAGC	59.859	141	no hit	no hit	no hit	no hit	Yes	2	0.21
GNB630	FI286571	(GGT)7	TGGTTGACTTTTGGGTGACA	59.976	TGGACCAGAAAAATCAAGTGG	59.956	248	no hit	no hit	no hit	no hit	no
GNB631	FI286645	(ATG)5	CCCAAAACTCAACCCAGAAA	59.942	CGCAAAAGATATAAAAACGCC	58.816	179	no hit	no hit	no hit	no hit	no
GNB632	FI286818	(CCA)5	CCGCCGCTGAATATCATAAG	60.568	AGGAAGGGTAGCGGAGAGAG	59.972	125	no hit	no hit	no hit	no hit	no
GNB633	FI286911	(AT)6	AATGGGGCTCAGGTAAAGGT	59.827	ACAATGCACATGGGACAAAA	59.823	198	Ai120M6	1e-87	no hit	no hit	no
GNB634	FI287182	(CAAA)5	TTCGGAGAGTTTGCAAGGAC	60.375	GGCATGGGTGGACAAGTAAT	59.676	280	Ai120M6	7e-55	no hit	no hit	no
GNB635	FI287191	(ATCT)6	GCTATGTCATATCAACCTATCTATGAA	57.139	TCACCAGTCATACTTATCGGGA	59.452	141	no hit	no hit	no hit	no hit	no
GNB636	FI287240	(AG)6	GGTTTCGTAGAGCTTGTCGC	60.022	TGCATACGCATAGAGGGTTG	59.712	272	Ah3TC25H07	1e-62	no hit	no hit	no
GNB637	FI287241	(TA)21	AAACTTCGCAGGCTGTGACT	60.058	GCATTCACAGACGATGGCTA	59.83	198	Ai119D9	8e-55	no hit	no hit	no
GNB638	FI287320	(TAT)5	TGCAGAAACGCAGAAAACAC	60.035	TGTGGAGCCCTGTCTAAATG	58.722	246	no hit	no hit	no hit	no hit	no
GNB639	FI287441	(GAA)5	GCCATGCCTTTAGCTTCTTG	59.982	GCCGAATTCTTCCTCTCTTTT	58.971	275	Ai121K10	4e-44	no hit	no hit	no
GNB640	FI287475	(TA)6	CATTGCCAGTTGACACATCC	59.967	AGTTGAAGGTGCGAGAGGAA	59.989	244	no hit	no hit	no hit	no hit	no
GNB641	FI287697	(AG)9	ATAGGGAGATCCTGGGCATT	59.75	ACAATGTTCGCCCAAGAGAG	60.255	155	Ad94C10	3e-14	no hit	no hit	no
GNB642	FI287717	(AGA)6	ACCACTGAGCTATGACGGCT	59.898	CACCCATATAGCCGAATCCA	60.681	242	pPGPseq7E4	5e-28	no hit	no hit	no
GNB643	FI287916	(TG)6	CAGATTACCAATCCCAGCGT	59.955	TTTCTGGTTTGCACACTGCT	59.49	236	no hit	no hit	no hit	no hit	Yes	2	0.41
GNB644	FI288143	(TA)21	TACCCATGCAAAAATGCAAA	59.936	CCACTCTCCCCAGATTGTGT	59.962	257	Ai119P7	1e-22	no hit	no hit	no
GNB645	FI288255	(AT)7aataaagtgagttagagagtctttgtt(TA)18tttgttgatgggatgaagggttatttaactaacaaaaaaaagtctttcttagaaaatcaatcttaggaagagagagaat(GA)6	TGCTTTAAGCTGCCTTAATAATCA	59.494	CCCCTTTCTGTGTTTCCCAC	61.675	280	no hit	no hit	no hit	no hit	no
GNB646	FI288306	(TTAT)5	CATTGCCTGCACCTTATCCT	60.096	TGGAATCACAATCCCTCTCA	59.009	139	no hit	no hit	no hit	no hit	no
GNB647	FI288605	(AT)27	TCATCGTTCCAACATCAATCA	59.916	AGGCTCTTGTTGATGAGCATT	58.95	269	no hit	no hit	no hit	no hit	no
GNB648	FI288625	(AT)21	AGGGGGAGAGGAATAAACGA	59.897	CCGGGGATTGATTGTGATTA	60.523	249	Ai119D9	1e-13	pPGSseq19B1	0.002	no
GNB649	FI288631	(TCT)8	GAAGCTTTCCATGCACCAGT	60.263	TGAATCCAACAACCACAGGA	59.935	247	no hit	no hit	no hit	no hit	Yes	2	0.41
GNB650	FI288693	(AGA)5	TAAAATATTGCTCGCCCTCG	60.185	CAACTTCTCTTTCCCACCCA	60.081	122	Ah3TC26G12	3e-16	pPGPseq7E4	3e-05	no
GNB651	FI288728	(AT)14(AG)57	CCGTAAGCTTTTTATAACACACACA	59.574	GCAAAAACCTTTTAGCATACCA	58.378	260	no hit	no hit	gi-30419342	0.007	Yes	3	0.39
GNB652	FI288861	(AT)21	CAAAGTCGCACAAAGTGGAA	59.881	AACTCCGCAGGCTGTGACTA	60.996	230	Ad90N12	8e-24	Ad90N12	0.007	Yes	2	0.21
GNB653	FI288882	(TGT)5	GAGGGAGAGAGGAAGCGTCT	60.096	CTCTTGCCCGTTAGCAGTTC	60.015	223	no hit	no hit	no hit	no hit	no
GNB654	FI289048	(TAAA)5aggagat(GA)7	TTCTTGTCCTTGCTCCTGCT	60.134	CGAAAATCATTAACCCTTTTTCA	59.404	273	Ai121K10	5e-37	Ai121K10	0.007	no
GNB655	FI289069	(TAT)5tggtatatatataataata(ATT)5	TTGTCTTTACATTACATTACAAAGCAT	57.603	TTAGGTTTGATCGCTGATGAT	57.319	206	no hit	no hit	no hit	no hit	no
GNB656	FI289179	(ACA)5(ATA)5	CTCTCAATCACTGGGGTGGT	59.962	TGTGCTGAGCAGAACCATTC	59.992	263	no hit	no hit	no hit	no hit	no
GNB657	FI289179	(AT)6	TAATGGGCTTCAGGATTTGC	60.038	TCCCACCTGCCAAAATAATC	59.762	272	no hit	no hit	no hit	no hit	no
GNB658	FI289203	(A)11gaaaatagaaagaagaaaagagatcgcaaatacaaattagatat(GA)8	GGAGAACTCACCGGAATTGA	60.05	TGAGCTGTACAAAGCCGTCA	60.596	193	IPAHM	2e-67	IPAHM 91	3e-05	no
GNB659	FI289321	(TA)7	TGTAAAGTCCCCCACCAATG	60.605	ACTTTTTGAGATGCCCATGC	60.081	244	no hit	no hit	no hit	no hit	no
GNB660	FI289433	(ATC)5	CGATCCACCACCTATGCTTT	59.955	GTGGAGCATTTGGGGTCTTA	59.933	232	no hit	no hit	no hit	no hit	no
GNB661	FI289696	(TTAA)9	TCCAAATGTGCTCTCATCCA	60.201	TGCAGCAGAAGTACCTCCAA	59.591	150	no hit	no hit	no hit	no hit	no
GNB662	FI289712	(TGA)5	ATGGGAACGAGAACGAACAC	59.973	GTGTGCGTCAGATCAGGGTA	59.707	219	no hit	no hit	no hit	no hit	no
GNB663	FI289733	(TA)8tg(TA)24tgagataatcatagttgtgaattg(TAA)5	ACTCACCATTGTCGAGGGTC	59.969	CAGCATGTAACCGCAAAAGA	59.872	270	no hit	no hit	no hit	no hit	no
GNB664	FI289777	(TA)6	GGAAGTTCCTCCAATGTCCA	59.903	TTCTTTCTCTCCAAGCGACG	60.647	277	Ai121F17	1e-44	no hit	no hit	no
GNB665	FI289919	(AT)14	AAATTGTGGGGACGAAGGAT	60.558	TCTTAACTCAGCATTGGGGC	60.214	215	pPGSseq15C4	5e-105	no hit	no hit	Yes	2	0.44
GNB666	FI290495	(AT)11	TGACAAGTTAAAATACAGGAAGGGA	60.262	GTATTTCTGCCTCTGCCTGC	59.985	116	Ai120M6	4e-47	no hit	no hit	no
GNB667	FI290616	(TGA)7	TGTCCAACTCCTTTATCGCC	60.074	AGAGGCAGCCACTTCTTCAG	59.745	200	Ah3TC36C02	5e-12	no hit	no hit	no
GNB668	FI290728	(AG)6	GATTTCACGCATCACTTGGA	59.654	GCAATTCACCTTCCCTCTGA	60.195	167	Ah3TC12B04	9e-27	no hit	no hit	no
GNB669	FI290825	(TTC)7	ATTCATGCAGCAAGGGAAAC	60.081	CTGCTGAAGAACCCCAAGAA	60.366	275	Ai123M4	7e-12	gi-4894755	0.007	no
GNB670	FI290885	(AAT)5	ATTTCTGGCTAGTCCGCTCA	59.978	TGGAATTGATTGCTAATTGCC	59.921	260	no hit	no hit	no hit	no hit	no
GNB671	FI290887	(TA)21tggctaagtgagctataaattgaatccttgactaacctaagctctcacctat(AC)8	TTTCAAGGTTGTAATGGGGC	59.801	GAAAAAGTGGGAAATTTTGGG	59.682	199	Ai120M6	2e-54	pPGSseq19C10	3e-05	no
GNB672	FI290923	(CTT)5	GAAGGTTGGATGCATGGTCT	59.934	CTGGTGGAGAAGGAGGAATG	59.649	265	no hit	no hit	no hit	no hit	no
GNB673	FI290930	(TTA)8	TGTGAGTAATTCGGAAGGGG	59.926	ATCCGAGGTTGAGGAGGTTT	59.935	146	no hit	no hit	no hit	no hit	no
GNB674	FI290984	(AG)6	TGGAAGAGGGAGAGAGAGCA	60.214	GCGCTAGCAACAATAGTCTCA	58.36	149	no hit	no hit	no hit	no hit	no
GNB675	FI291213	(TAA)14	TCTCATCACTTCGCAGTTCG	60.136	GCAAAGGGACAAGTTGGGTA	59.971	272	no hit	no hit	no hit	no hit	Yes	2	0.21
GNB676	FI291328	(CTT)5	CCCACTTGAACGTTGTGTTG	60.041	CTTGGAAGAGGTTGCTCAGG	59.982	245	no hit	no hit	no hit	no hit	no
GNB677	FI291331	(AAG)5	GCTTTTGTCTTCCCTTTCCC	60.053	CAACCCCCTCTTCTACACCA	59.959	213	pPGPseq7E4	2e-41	pPGSSeq15A12	0.0001	no
GNB678	FI291397	(AG)6	TTTGGGGAAGAGGTGATGAG	60.042	TTAATGCCAGAATTGGCACA	60.073	167	no hit	no hit	no hit	no hit	no
GNB679	FI291470	(TAT)5	TGGTTGGACTCAATTCGTGA	60.088	TCTGTTTTCACTCAAGCGGA	59.566	101	Ai124D11	7e-12	no hit	no hit	no
GNB680	FI291518	(AT)6	TGTTCTTGCATGCATTATTTGTT	59.55	TCTCTGTGATTCCTCCGCTT	59.95	279	no hit	no hit	no hit	no hit	no
GNB681	FI291561	(TGAA)5	CCTGGGTAAGATGCAGTGGT	59.989	CGTCTTACCCGGAGACACAT	59.989	117	Ad90H24	1e-12	no hit	no hit	no
GNB682	FI291585	(TA)22	TTGATTTGACCTAAAAATTCGG	58.176	TTTGTGCAAATAGGGTTAGGA	57.33	201	no hit	no hit	no hit	no hit	Yes	3	0.39
GNB683	FI291586	(TG)6	GGTCATGATGCTCATGTTGC	60.088	CAGCAGAGCCACAAACATTC	59.445	226	no hit	no hit	no hit	no hit	no
GNB684	FI291627	(TTA)6	AGGGTCCTCACTGTCTCTGG	59.27	TGGAAAGCATAAGCTGATCTGA	59.982	260	no hit	no hit	no hit	no hit	no
GNB685	FI291692	(GAA)5	TCCAGCAAAAGAAGAAAGAATAG	57.078	TAAGGTCTATGGACCCCACG	59.807	193	no hit	no hit	pPGSSeq15A12	3e-05	no
GNB686	FI291801	(GA)20	TCCTACCCAACCGAAACTTG	59.964	CTCCGGGTTCTGACTATGGA	60.065	178	no hit	no hit	no hit	no hit	Yes	2	0.21
GNB687	FI291870	(CG)6	TCGATGGTGTTTGGATGTGT	59.812	CATCGCATCCATTGCACTAC	60.104	158	Ad94C10	3e-13	no hit	no hit	no
GNB688	FI292033	(TC)6	ACACCCCAGCGAGTTCTAAA	59.734	AAGAACCTGGGATTGAGAGTCA	60.11	221	Ad91M20	0	Ad91M20	0.002	no
GNB689	FI292037	(TGC)5	TTGCCGTTATCTGTTGAATGA	59.172	CTTGCCATGACACGATCAAC	60.12	246	no hit	no hit	no hit	no hit	no
GNB690	FI292113	(CA)10	CTCCATCCCTTGTGTATCATCA	59.813	GCCAATTCCGAAAAGGAGA	60.14	264	no hit	no hit	no hit	no hit	no
GNB691	FI292314	(GC)6	CAAGTTGGAATTGGGTCTGG	60.345	CAAGAATTGGGAATGCATCG	61.363	229	Ad90B3	2e-21	no hit	no hit	no
GNB692	FI292661	(TTA)11	CATTCATGGCTTTGTTGTGG	59.964	ACGCCATCCACCTCTTCTTA	59.694	202	no hit	no hit	no hit	no hit	no
GNB693	FI292681	(TC)6	TGCACTTAGCGGCTGAACTA	59.776	GGGTTGAATCTTAGCCCCTT	59.42	233	pPGSseq9G3	3e-22	pPGSseq9G3	0.0004	no
GNB694	FI292967	(TC)7	CTGTCTCAAAGGGACCCTGA	60.229	AACCGTTGTGGAGAATGAGG	59.966	271	no hit	no hit	no hit	no hit	no
GNB695	FI293462	(TTA)17	TCTGTGCTTTACCTTTCAGTTG	57.248	TCGAAGAGAACATGCTCAACA	59.581	232	no hit	no hit	no hit	no hit	Yes	8	0.87
GNB696	FI293486	(AT)23	CTGCGAAGCTAAAGCTGGTC	60.292	TAGGCATCTGGACTGCTGAA	59.547	240	Ad90H24	5e-22	no hit	no hit	no
GNB697	FI294206	(ATT)7	GTTGTTGCCTAAAGGGGTGA	59.971	TTGCAAACGTGTGCCTTATT	59.23	265	pPGSseq19G6	9e-30	no hit	no hit	no
GNB698	FI294240	(ATT)28	GAGCGTTGCGCTTTTTATTT	59.52	AGCACCCTACCACACAGAGC	60.329	236	pPGSseq9E11	1e-16	Ai120N20	0.007	no
GNB699	FI294388	(TC)9	GCGGAATGCTTTGATCTTGT	60.221	GCGGAACAACTCATTTATCCA	59.952	239	IPAHM	4e-32	no hit	no hit	no
GNB700	FI294435	(ATA)6	CGGAAAAGGAAAAGGAAAGG	60.041	GCTCTGAATTTTGGCGAGAT	59.415	191	no hit	no hit	no hit	no hit	Yes	2	0.21
GNB701	FI294533	(CTT)5	TCCACTCCCTTGTGCTCTTC	60.386	GTGTACGACCTCCAAGGCAT	59.997	274	no hit	no hit	no hit	no hit	no
GNB702	FI294647	(TTTTA)5	ATTGATGCTCAGAGCCTTGG	60.362	TCTGAATCAAGGGATGTTGATG	59.933	163	Ad95E11-1	3e-131	Ad95E11-1	0.007	no
GNB703	FI294766	(CT)7	GCAACATAAAGTAATCAACAAGGG	59.028	CCACGTTTTGACCCAATTTT	59.702	261	no hit	no hit	no hit	no hit	Yes	5	0.74
GNB704	FI295133	(TTA)19	AAGAGAATCAAAGCTTCAACTATAAGA	57.704	CACCATCCCATCATTTTCTTT	58.751	219	no hit	no hit	no hit	no hit	no
GNB705	FI295826	(TA)10	GAATTCTCATAAGCAACGGACT	57.518	TTGCACTTTTGGGATTCTTG	58.745	220	no hit	no hit	no hit	no hit	no
GNB706	FI296265	(TAA)6	CATTGGAACTGAAGCCATCC	60.461	GCTCAGACAGGAGCACATGA	60.146	264	no hit	no hit	no hit	no hit	no
GNB707	FI296278	(ATCT)5	CGTTTCTGTTGAAGTCCTTGC	59.906	CACCACTCATATTGGTGGGAA	60.621	235	no hit	no hit	no hit	no hit	no
GNB708	FI296312	(AGA)5	GCAATGCTTTTACCACACCA	59.59	CCTCAACACCTCTTCCCAAA	60.081	205	Ad92B6	3e-14	pPGPseq7E4	0.002	no
GNB709	FI296348	(TG)6	TTCCTGTAGAGCCTGAGGGA	59.943	AAAGTCCCAAATGCATGCTC	60.081	129	PM23	4e-35	PM23	0.007	no
GNB710	FI296452	(ATC)5	TTTTTCATTGTAGCAACCGTTTT	59.931	GGACACGAGAAGGAGGATGA	60.199	172	no hit	no hit	no hit	no hit	no
GNB711	FI296590	(AT)7(GT)33	TTTTGTAAAGAGGGATACGAGTCA	59.224	TGGAGCCTTCAACTCGAAAT	59.813	256	no hit	no hit	no hit	no hit	Yes	2	0.21
GNB712	FI296663	(AG)11(GA)7	TGAAGGGGGAAGAAGAAGAA	58.833	TTCGAATTCCCTCTCTCCTTA	58.007	153	Ai121K10	5e-130	no hit	no hit	Yes	2	0.41
GNB713	FI296714	(ACA)5	TCCAAACACTCATTTTATGTCTAGC	58.813	TCCATGAGATGGTCAAACGA	60.048	231	Ah-345	3e-150	Ah1TC9H08	0.007	no
GNB714	FI296767	(GA)8	GTTCTTGTCCTTGCTCCTGC	59.997	CAAAAATACTCATCCTCTCTCTTCTTT	59.026	265	Ai121K10	6e-105	Ai121K10	0.007	no
GNB715	FI296883	(TA)19	TCATTACATTTTCAAAACATTGCAT	59.69	CTGATGGGTTTGATCCGACT	59.927	175	no hit	no hit	no hit	no hit	no
GNB716	FI296916	(TC)13	TCAATTTCTTTCTGTTGTTGCAC	59.303	TGGGAGCAGAAAATCAGCTT	59.955	238	no hit	no hit	no hit	no hit	Yes	4	0.63
GNB717	FI297081	(ATT)6	TTGGATGTTGGCTTTGTGAA	60.088	CAGGGAAAAAGGCACTCTTG	59.846	198	Ah1TC2E11	2e-83	Ah1TC2E11	0.007	no
GNB718	FI297099	(TG)7	TTCCTGTAGAGCCTGAGGGA	59.943	AAAGTCCCAAATGCATGCTC	60.081	131	Ai119J6	2e-36	PM23	0.007	no
GNB719	FI297139	(CA)10	GTACCCATGCTTTAGGCGAA	60.096	TTAAAGAGCAGGTGGGCAAT	59.708	191	no hit	no hit	no hit	no hit	no
GNB720	FI297205	(AG)6	TTTTTGGGGAAGAGGTGTTG	59.942	GTTAAACGCCAGAAATGGGA	59.938	202	Ah1TC4F04	7e-21	no hit	no hit	no
GNB721	FI297219	(TTG)5	TCGTTTGATTCATGTAGCCG	59.688	GCTTTGACGTAGGCAATGGT	60.14	272	Ah-345	0	Ah-345	3e-05	no
GNB722	FI297220	(CAT)5	CAAATGGTAAGAGCCACCCA	60.883	ACTCCATTATCACGCGCTTT	59.736	172	no hit	no hit	no hit	no hit	no
GNB723	FI297346	(TAAA)5	ATCCTTGTTCCTGCTCATGG	60.073	TTTTCAAATTTCTCTTCTCTCTCATC	58.693	239	Ai121K10	8e-95	no hit	no hit	no
GNB724	FI297400	(GA)6	GGTTTGGGAGGGAAAAGTGT	60.204	CCTAATTGGAGCAGGGATGA	60.029	125	no hit	no hit	no hit	no hit	no
GNB725	FI297460	(CTC)6	CACGCACACATCATTCTTCC	60.12	ATTTGGACTCGTTGTCCTGC	60.119	229	no hit	no hit	no hit	no hit	no
GNB726	FI297744	(CT)9	TAGAGGCTACAGAGTGCGGG	60.55	GCAAAATAAGGAAATCATAAAGGG	59.332	240	no hit	no hit	no hit	no hit	no
GNB727	FI297843	(AT)8acaaaataaaggaaa(AT)8	TTCAATTTTGGGGAGATTGG	59.733	TTACTTGGGGCATTTTGTCC	59.801	273	Ai119P2	7e-89	Ai123J3	0.007	no
GNB728	FI297871	(AGA)7	TAAAATATTGCTCGCCCTCG	60.185	CAACTTCTCTTTCCCACCCA	60.081	123	pPGPseq7E4	1e-23	pPGPseq7E4	3e-05	no
GNB729	FI298440	(AG)10	TTAGAGGCTGGAAGCAGAGC	59.859	TCATAAACCAAATTGGGGAAA	59.153	259	no hit	no hit	no hit	no hit	no
GNB730	FI298445	(AGA)6	TCGTCCTCGAGCAATAGAAGA	60.103	CCTAAATGGCCGAACCTACA	59.953	172	pPGPseq7E4	1e-51	Ad92B6	0.0001	no
GNB731	FI298537	(GC)6ggatcgtccctacctcatccacgcgtaagcgcgatgt(GC)6ggattctccctgctgcatccaggcgtaagcgcgctgt(GC)6	TGCACTTCTGCAACTTCTGG	60.175	GGAAAGAAGGAGAAAGGAGGA	58.906	255	no hit	no hit	no hit	no hit	no
GNB732	FI298567	(AAT)5	GGAAAAGGGCACTCTTGTTG	59.711	AAACTTGGACGTTGGCTTTG	60.147	196	Ah1TC2E11	2e-145	Ah1TC2E11	3e-05	no
GNB733	FI298593	(AT)28	GTGTCCGAATCTTTCACGGT	59.973	CGACATTAAAATGCCCGAAT	59.795	258	no hit	no hit	no hit	no hit	Yes	4	0.69
GNB734	FI298599	(TA)26	CCCAGCAAATAGACGACGTT	60.132	TTATATTGTGGCCCTTTGGC	59.795	224	no hit	no hit	no hit	no hit	no
GNB735	FI298607	(TA)7	GCTGGATTCTCTCTGCAAGC	60.249	TCATTAGTCCCGACATGCAA	60.073	151	no hit	no hit	no hit	no hit	no
GNB736	FI298702	(TA)12	CCTTTAACTTCCATGGGCCT	60.312	AACAAGCAAAATCACACGCA	60.302	205	no hit	no hit	no hit	no hit	Yes	3	0.62
GNB737	FI298703	(ACA)7	CAAATACCAAACCCGTGGAT	59.546	CGTTTGATTCATGTAGCCGA	59.688	263	pPGSseq17H5	2e-31	Ah-345	3e-05	no
GNB738	FI299162	(AT)8	ACCCGTTCTACTTTTGCTGC	59.383	TGCACATTGGGAAATGTTGT	59.823	106	no hit	no hit	no hit	no hit	no
GNB739	FI299178	(AT)27	GTCCCTACCCGCTCCTATAA	58.162	TAGGTTAAACCCGCCCCTAC	60.197	261	no hit	no hit	no hit	no hit	no
GNB740	FI299234	(AT)20	GAGTTGCTTTTGTCATTTCTCC	57.982	TTCAAAATGTGGTGTTTTATGAGA	58.589	233	no hit	no hit	no hit	no hit	no
GNB741	FI299464	(CCT)5	TACTTTCGTCGTCGTCATCG	59.864	CATCGAAATTTCTTAGCCGTG	59.728	192	no hit	no hit	no hit	no hit	no
GNB742	FI299465	(GA)19	GCTCTTCGCGGTGAAAAGTA	60.523	TGCCCAAATTTCATTCAACA	59.907	231	no hit	no hit	no hit	no hit	Yes	2	0.41
GNB743	FI299490	(AT)6	TTCAGTGAGGGGTTTTGACC	59.943	CATTCATGTATCAGTAAAATGCAGC	59.942	173	no hit	no hit	no hit	no hit	no
GNB744	FI299509	(TA)8	GCTGCATCATACGAAAGCAA	59.983	AAGTGAAGCTCTGCCACAAC	58.087	186	no hit	no hit	no hit	no hit	Yes	2	0.41
GNB745	FI299660	(TA)12	TGGGGTAATTTTGTCCCCTT	60.403	AAAAATGTGGGAACATGGGT	59.006	232	Ad91K17	0	pPGSseq15C4	3e-05	no
GNB746	FI299734	(AGA)5aagaagaaaaaaaatgaagaaatagga(AG)8	TGCAATGCAACAAACAAACA	59.735	CAGCAGTCCAGACCCACC	60.252	245	no hit	no hit	no hit	no hit	no
GNB747	FI299900	(AT)13	GCTCATCAAGTAGTGATGCTCC	58.964	TGCTCCGATAACATTAGAGAGACA	60.276	227	no hit	no hit	no hit	no hit	no
GNB748	FI299912	(AC)6	ATTCTAAGTTGCGCGTGGTT	59.775	ATCGCTTGTTTGGTGGTCTT	59.598	145	Ah2AC2C05	1e-16	no hit	no hit
GNB749	FI299992	(TAT)12	TGGGGATCCAGAATTTGTTC	59.727	CAATTATATCGGTGGAATGGG	59.022	200	no hit	no hit	no hit	no hit	no
GNB750	FI300096	(TATC)5	TCATCAATTCCCCCACACTT	60.173	TTGCTTGAAATTTGTTGGTTTG	60.014	193	no hit	no hit	no hit	no hit	no
GNB751	FI300141	(GA)32	GAAGAGAATGAGAAACGCGAG	59.208	TCTGATTCCCACACTATGAAAAGA	60.001	137	IPAHM	7e-21	no hit	no hit	no
GNB752	FI300189	(GAA)5	CACCATTAGCAACCAGCAAA	59.729	TGTCCGGAACCCAGTAACTC	59.966	256	no hit	no hit	no hit	no hit	no
GNB753	FI300227	(AAT)5	CTTCCTCTTGGAAGATCCCC	60.008	GGTCGTGTCGCGTAATTTTT	60.003	240	pPGSseq17G9	3e-66	no hit	no hit	no
GNB754	FI300270	(TA)40	GGTGAGAGACAACCCACCAT	59.817	TATGCACATATGACGCGGAT	59.944	280	Ad94C10	2e-11	pPGSseq17G9	0.007	no
GNB755	FI300278	(TAA)17ta(TAT)22	TGCACCAATTTATAAAACGAATGA	60.565	TTTTTGCTGACTCAAATTATTGAT	57.152	251	no hit	no hit	no hit	no hit
GNB756	FI300335	(AAAAT)5	CCTCCCCAACTTTCTGTTCA	60.081	ACAACCCACCATGGAATGAT	59.91	224	no hit	no hit	pPGSseq17G9	0.007	no
GNB757	FI300514	(CTT)5	ACCTGCTAACCCCACGAAAT	60.743	TGGCAATGGAGAATGATGAA	60.009	183	pPGPseq3B4	8e-12	no hit	no hit	no
GNB758	FI300671	(AT)6	CGGCGATTTTAGGTGACAAA	60.989	CCACACCATTAGGCTCAAAA	58.623	279	Ai123O24	1e-59	pPGSseq11D4	0.007	no
GNB759	FI300758	(ATG)6	TCTGGCTACATCCAATGCAA	60.22	CAAAAGCGTTGCTGTGAAAA	60.029	280	no hit	no hit	no hit	no hit	no
GNB760	FI300850	(GTA)5	TTTTAAAATTATTGCTTCCCCC	58.491	CCCACCATCACCTATAACCG	60.066	228	no hit	no hit	no hit	no hit	no
GNB761	FI300929	(AG)13	TGATAAACGGAAGGGTTTCG	59.931	TTTGGCCCATGTATGTTTCTT	59.329	188	no hit	no hit	no hit	no hit	no
GNB762	FI300989	(GAA)5	AAAGGCAAAGAGAGAACGCA	60.132	CTTTGGTGGCTCAAATTGGT	59.971	227	no hit	no hit	no hit	no hit	no
GNB763	FI301013	(TA)20	TAGCCGGCCTAAATTTCGTA	59.711	AACACGAAGCGTTCACACAC	59.801	210	Ad90N12	2e-42	no hit	no hit	no
GNB764	FI301052	(AGA)5	TAAAATATTGCTCGCCCTCG	60.185	CAACTTCTCTTTCCCACCCA	60.081	124	pPGPseq7E4	3e-11	pPGPseq7E4	3e-05	no
GNB765	FI301082	(TAT)5	CAAGAGTTTAAGAATAAAAGCTTTACG	57.783	TCGCATTATTCCCTCGTCTT	59.668	266	no hit	no hit	no hit	no hit	no
GNB766	FI301194	(GAC)7	TCGCCGTCTCATCCTAACTC	60.362	GAAGCCGTTCTTACTGCTGG	60.015	228	no hit	no hit	no hit	no hit	no
GNB767	FI301275	(TAA)27	TGATGGAGAAGAGGGATTGG	60.003	GCTATTTTTGAAACCGTCGC	59.726	279	no hit	no hit	no hit	no hit	no
GNB768	FI301620	(AT)36	TCCATTTCCAAGGACAATAACA	59.315	TCCATATGTCACAGGCAGGA	60.072	268	no hit	no hit	no hit	no hit
GNB769	FI301762	(TA)24	GGATCCTTTCTACCCTTGCC	59.903	TGAAAAAGAAAGCTTGCGAA	58.816	147	IPAHM	3e-48	no hit	no hit	no
GNB770	FI301787	(TATT)7	CCATTGTAATTTTATTGTACTTTGTCA	57.797	GGAAACAAACCAAATGACGC	60.352	229	no hit	no hit	no hit	no hit	no
GNB771	FI302207	(GA)8	GAACAAAGGGAGTAGCGGAA	59.312	TTTTCTTTTCCCTCTTTTAAAATTC	57.755	233	Ai121K10	9e-172	no hit	no hit	no
GNB772	FI302240	(TTA)6	ATTGATGCTCAGAGCCTTGG	60.362	TGGTGGTATTTTCTGTGATTTTTG	60.141	229	Ad95E11-1	3e-119	Ad95E11-1	3e-05	no
GNB773	FI302385	(TA)6	TTGGAAAATTATTACAAGCCTCG	59.545	CAAATTGATCTGGTTGCTGC	59.276	225	no hit	no hit	pPGSseq9H8	0.0004	no
GNB774	FI302430	(AAAAT)5	GCTGCTGTAGGCGTCTTCTT	59.786	CGAATTTCTTGTTCCCTTTTTC	59.141	238	no hit	no hit	no hit	no hit	no
GNB775	FI302569	(AT)16tttcttttggtaaaaaaagtcaggatggatcatataagcacccccctttcttttttcaacaaaagtt(A)12	TCAGCTGGTACAGGGGATTC	60.073	AGATTGGAGGGCCTAAGGAA	60.032	226	no hit	no hit	no hit	no hit	no
GNB776	FI303369	(TA)7	GCTCACCGAATGTCCAACTT	60.119	CTGTTCAGGTGCGCATACAC	60.333	259	pPGSseq17G9	2e-12	no hit	no hit	no
GNB777	FI303444	(TA)8	CCATGCACGTGAGAAGATTG	60.263	TGAAGATATTTGCTAATTATTACCGTG	59.055	272	no hit	no hit	no hit	no hit	no
GNB778	FI303705	(CAC)5	ACGTAGCGTTCATGGAGGTC	60.142	GCTTCAAAATGCCGTTTGTT	60.117	253	no hit	no hit	no hit	no hit	no
GNB779	FI303869	(AT)13	TTGTTGGCTCTTGAAAGAATGA	59.861	GGTGTCCAGGGTTTTTAAGC	58.554	163	Ad95D17	5e-22	Ad95D17	2e-06	no
GNB780	FI303878	(ATT)6	TGGAAGCCCATAAAACTTGC	60.074	ACAGGAGAAGGACATGGCAG	60.261	193	Ah1TC2E11	7e-83	Ah1TC2E11	0.007	no
GNB781	FI304052	(AAAT)5	TCACCATAAAAGTTTGGAAAAACA	59.797	TCTTCAATGTGGCCAACAAA	60.088	197	no hit	no hit	no hit	no hit	no
GNB782	FI304357	(TTTTC)5	GGGTCATTTTGTCCCATTTTC	60.405	TGGGTTGATAAAAATGTGCG	59.42	181	Ad91K17	3e-11	no hit	no hit	no
GNB783	FI304561	(TA)7	TTCAAAACTACATTTCAATACTTTTGG	59.06	TGTAGCCTTAGGTCCCTCATT	57.827	256	no hit	no hit	Ad95D7	0.002	no
GNB784	FI304640	(TA)6	ACCGCAAGCTTTCCTCTTTT	60.373	GCATCCGATTCTGGAAGACT	59.243	276	no hit	no hit	no hit	no hit	no
GNB785	FI304642	(TATT)5	TTTTCGAATTCTCTCTCTCATCTTC	59.539	TGCCTTTTTCCTTGTTCCTG	60.22	251	Ah1TC2E11	3e-82	Ai121K10	0.002	no
GNB786	FI304749	(GA)9	GATAACGCTGGCCAAGAGAG	59.978	GACGTCCACCATTGAGGTTC	60.372	190	no hit	no hit	no hit	no hit	no
GNB787	FI304888	(TGG)5	GCATGGTTGATTGCTCCTTT	60.081	TGACTGGGCTTTCTCTTGCT	60.134	180	no hit	no hit	no hit	no hit	no
GNB788	FI304924	(GCT)5	TGCTGAAAGAGAGCTGCTGA	60.16	AAGTTAAATTTCGGTGGGGG	60.048	141	no hit	no hit	no hit	no hit	no
GNB789	FI304961	(AAT)19aaaaatccaaaaatattcaataaataagtaaataaataagagtgtgtatataggtgagggcttaggtttatcaaagattc(AT)19	CCTACTCATGTGAGACCAGAAAAA	59.69	TTTCAAGGTTGTAATGGGGC	59.801	279	Ad91K17	3e-97	pPGSseq19C10	3e-05	no
GNB790	FI305061	(CT)6	AATAAGGACGTTTTGCACGC	60.138	AAATGAAGCAGTGTGGAGGG	60.111	195	no hit	no hit	no hit	no hit	no
GNB791	FI305685	(CCG)7	GTGACGTGGTGTAGCAGAGC	59.498	ACACACTTGATGGCGTCGAT	61.56	241	no hit	no hit	no hit	no hit	no
GNB792	FI306036	(AC)39	TACCAGCAGGAGCGGATAAC	60.235	CAACGAAACTACTATGCACCCA	60.054	246	no hit	no hit	no hit	no hit	Yes	2	0.41
GNB793	FI306156	(TA)8	GGATGGTGAGTTACCCCCTT	60.052	AAGTTTCCGGGGACTGATTT	59.805	261	no hit	no hit	no hit	no hit	no
GNB794	FI306404	(AT)8	AGTCTTGGCTGTGGGAGCTA	60.012	CCTTGCTCAGATGATTCTCACTT	59.899	113	no hit	no hit	no hit	no hit	no
GNB795	FI306494	(GAG)6	ATGGGATTGGAAAGAGTCCC	60.133	AGAGGGTCCAGGAGGCTAAA	60.204	106	no hit	no hit	no hit	no hit	no
GNB796	FI306616	(TA)24	TGGCTGTGCCACTCTGATAG	60.008	GGATAGGAATTTGTGATATGTATGTTT	57.945	247	Ai123M2	3e-16	no hit	no hit	no
GNB797	FI306806	(CA)6	CCAACTTGTGCATCGCTAGA	60.011	TCGATTCCCTCATCTCCATC	59.971	267	no hit	no hit	no hit	no hit	no
GNB798	FI306859	(GA)14	ACTTGTTCAGCTGGCAATGG	61.236	GGGAGGTGAAAACTGGGATT	60.169	257	no hit	no hit	no hit	no hit	no
GNB799	FI306862	(TATT)5	GAATTGGACCGGACATCAGA	60.871	GCTATCGGATTGGATTACGG	59.392	279	no hit	no hit	no hit	no hit	no
GNB800	FI306922	(TCT)5tttctttcgtttcttgtcttctctttctc(CTT)5	CGAACCGTTCTTCTTCCTCT	58.524	GAAGAGAACGTGCAGCAAGA	59.318	181	no hit	no hit	no hit	no hit	no
GNB801	FI307288	(ATA)17	TTTGCAACATGCAGTCCAAT	60.119	TCTCATTTTTGTGTTCTGAGCC	59.359	181	no hit	no hit	no hit	no hit	no
GNB802	FI307416	(TTCT)6	CTTTTGCATTTGGTTCCGTT	59.975	TAAGGATCAACAGCATCCCC	59.894	127	no hit	no hit	no hit	no hit	no
GNB803	FI307422	(TAT)22	GTGGCATCAAGAATCACCCT	59.934	TCGGTTTTTACGATTCATTATTTC	58.556	260	no hit	no hit	no hit	no hit	no
GNB804	FI307525	(GA)7	AAAAGGTTTGCTCATCCTCG	59.312	GGATTGCACACTAAGGGCAT	59.962	188	Ah1TC4F04	2e-18	no hit	no hit	no
GNB805	FI307832	(CA)14	TGCCATTATGGGTCACAACT	58.85	TTTAATTCGAGCAGCATCCC	60.175	168	no hit	no hit	no hit	no hit	no
GNB806	FI308050	(TA)7	TCGAAGGAAAGAAAAGGATTT	57.12	CCATCTCAACCTCCCAACAT	59.779	161	no hit	no hit	no hit	no hit	no
GNB807	FI308074	(TA)19	AATCAACGTGGAGCTGGTCT	59.727	CTCCACCTACTTCTCCGCAC	59.867	231	no hit	no hit	no hit	no hit	no
GNB808	FI308735	(AT)6	CCCAACACTTTTGCATTTCA	59.561	CCACACCATTAGGCTCAAAA	58.623	241	Ai123O24	5e-31	pPGSseq11D4	0.007	no
GNB809	FI308762	(ATA)6	TGGGAGGATTTAGCGAAGTG	60.206	GACAACGCCACTGCATCTTA	59.871	240	no hit	no hit	no hit	no hit	no
GNB810	FI308896	(ATT)7	ACAACGTCGGTTGACTCTCC	60.159	TGCACTGAACCCTATCCCTC	60.073	253	Ah2AC1G11	7e-12	no hit	no hit	no
GNB811	FI308993	(AT)27	TGTGTCCCATACTCCCTTCC	59.779	GACTCACACAGCAAGAAGCAA	59.228	275	no hit	no hit	no hit	no hit	no
GNB812	FI309377	(CT)19	CATCATCTCTTCCTCATTTCG	57.347	TTAGGAGGGACTAGCGACGA	59.971	183	no hit	no hit	no hit	no hit	no
GNB813	FI309388	(AGA)5	AATGTTGCTCGCTTTTGAGC	60.531	CTTCCCCATAAACCCCACTT	60.046	243	Ah1TC4D12	5e-52	no hit	no hit	no
GNB814	FI309461	(AT)11	CACATCATCCAATCAAAATCCA	60.564	GTGGGGGAGGATCTTCTGTT	60.314	263	Ai119P7	7e-11	no hit	no hit	no
GNB815	FI309647	(AT)18	GGTTCACAACTCATCTGCCA	59.682	CAAAGGGATCTGGACCTCAA	60.042	237	no hit	no hit	no hit	no hit	no
GNB816	FI310119	(AT)9	CAACACTAAGCGAGGCACAA	60.05	GGCAGCGGCTAGATTTCTTA	59.592	108	Ai120N20	8e-21	no hit	no hit	Yes	3	0.55
GNB817	FI310322	(AT)22	TTTAAAACAAAGGGCGCATC	60.075	AAGTTGAGCCTGGAGCTTGA	60.134	155	pPGSseq17E1	1e-12	pPGSseq17E1	0.0004	Yes	3	0.55
GNB818	FI310330	(AGA)6	TAGAATATTGCTCGCCCTCG	60.323	CCTACTCCCTCTCCCCTCAC	60.066	171	Ad92B6	7e-92	PM162	0.0004	no
GNB819	FI310418	(AG)6	GAAGGGTTTTTGGGGAAGAG	59.912	AGGATGTGTGGACCCCATAG	59.655	102	Ah1TC4F04	3e-19	Ah1TC4F04	0.002	no
GNB820	FI310498	(AG)6	GCAATGCTTTTACCACACCA	59.59	GGCAGTAGGAGCATTTTTGC	59.851	172	Ah1TC4F04	5e-20	pPGPseq7E4	0.002	no
GNB821	FI310537	(ATC)11	ATACCAGGCCATCATGGAGA	60.303	GCCATGGCAAGAGAACATTT	60.081	237	no hit	no hit	no hit	no hit	no
GNB822	FI310712	(AGA)6	TAAAATTTTGCTTGCCCTCG	60.198	CCATAAACCCCACCTACCCT	59.934	244	pPGPseq7E4	8e-19	Ah1TC4D12	0.0004	no
GNB823	FI310739	(AT)10	ACGTGAGTGAATGAATGGCA	60.12	TTGCTTCATGCTTGTTTTGC	59.999	273	no hit	no hit	no hit	no hit	no
GNB824	FI310774	(AT)8	GGCCATTCTTAGCCACCATA	59.923	TAGAGAGAATCGGTGCCCTG	60.353	254	Ad90H24	5e-16	no hit	no hit	no
GNB825	FI310800	(GT)8(GA)9	CTGAAGGTTGGGGGACAGTA	59.959	CCACACACTCGCCATAACAT	59.445	272	no hit	no hit	no hit	no hit	Yes	3	0.39
GNB826	FI311148	(ATT)5	GCCATGAGGGTAAGTATGGC	59.415	ACGAAAAATCAAAGCCGAGT	58.836	235	no hit	no hit	no hit	no hit	no
GNB827	FI311396	(TA)18	CAGGCTTAAACTCCGTGAGC	60.015	ACTTGGATGACCCGGTACAA	60.232	165	Ai120N20	5e-22	no hit	no hit	Yes	5	0.76
GNB828	FI311538	(AAT)13	TTTGGTGACACATGAGGTGA	58.449	TTTATCATCGTATCCTAACAAACATC	57.747	187	pPGSseq19E9	2e-21	no hit	no hit	no
GNB829	FI311541	(ACA)9	AGAAAATGGCCAAGGTGTTG	59.971	CAATTGGTGCAAATTTCCCT	59.801	237	Ah-202	2e-33	no hit	no hit	no
GNB830	FI311693	(GAA)6	TAAAATATTGCTCGCCCTCG	60.185	TCACCTCAATTCCTCATCCC	59.862	173	Ad92B6	3e-29	pPGPseq7E4	3e-05	no
GNB831	FI311729	(ATT)7	GGGATCCATGCCTTGAAAAT	61.025	CCAAATCAAAACAAACAAAACA	57.659	280	no hit	no hit	no hit	no hit	Yes
GNB832	FI311830	(AT)24	CGGTTTGCTAAACCTTTGGA	60.103	ATTGACCCTGCGACATAAGG	59.955	187	Ad90H24	3e-17	no hit	no hit	no
GNB833	FI312044	(AGA)5	TTCGTTCGTAGGCGTAGCTT	60.039	ATAAAGCCACCGCAAAAATG	59.964	237	no hit	no hit	no hit	no hit	no
GNB834	FI312364	(AGA)5	CTTAAAATTTGCTCGTCCCG	59.715	AATTTTCCACCCTTTCCCAC	60.032	207	Ai123J3	6e-31	no hit	no hit	no
GNB835	FI312537	(GA)6	AGAGGGAGAGAGAGGGTTCG	59.945	AAACCACCTAACCACTTTTCCA	59.778	182	Ai121K10	6e-145	no hit	no hit	no
GNB836	FI312684	(AAG)5	TTTCCAAGGCTCAAAGGAGA	59.926	CATTGGCTTAGGGAGCTCTG	59.971	172	no hit	no hit	no hit	no hit	no
GNB837	FI313161	(CT)8(AT)9(TAT)5*	CGAAAACATCGATCTCATGC	59.23	GGTGCATGTTTTATCTTTACACGA	60.289	277	AS1RN25E08	8e-27	no hit	no hit	Yes	4	0.63
GNB838	FI313368	(TAA)5	TGGAGGCCCAATTAAATAAAA	58.488	TCCGACGTAACTCACTAACAAAAA	60.089	238	Ai122H17-1	2e-12	Ai121I17	0.007	no
GNB839	FI313756	(TA)9	TTCGTACTAATGGAATCGCGT	59.622	GGGGTTTTCTATATGAACCAGG	58.756	277	IPAHM	4e-15	no hit	no hit	no
GNB840	FI313772	(TC)20	GTTCACGTCCTTGGTCTGGT	60.009	TTGAATCTTCAAGAATTGGGG	59.006	210	PM219	9e-82	no hit	no hit	Yes	4	0.63
GNB841	FI314308	(TC)7	TGCTGAATAAAATTGCTGCG	59.98	AAAAGCCGTGGATATTCGTG	59.96	218	no hit	no hit	no hit	no hit	no
GNB842	FI314477	(TA)24	TACCCTAGCCGGCCTAAACT	60.109	CGTCGACAACCAAAAGATGA	59.691	195	no hit	no hit	no hit	no hit	Yes
GNB843	FI314691	(ATG)7	GCTTTCACGACGCCTAGTTC	60.022	AAGCCAACAGGTACACTGGG	60.028	272	no hit	no hit	no hit	no hit	no
GNB844	FI314762	(GTT)6	AAGCATTGGAAACAGGGTTG	59.971	AACGTTGAAGCGGTGTTCAT	60.559	241	no hit	no hit	no hit	no hit	no
GNB845	FI314911	(TA)12c(AT)23	TCTAAAACATTACTTATCAATGCACA	57.214	GAAACTGTGGGAACATGGGT	59.679	195	Ad91K17	1e-102	Ad91K17	0.0005	no
GNB846	FI315635	(TA)7	AATGATGGCAAGGAGCAAAG	60.214	TCAAGATGGACCACAGCAAG	59.831	223	no hit	no hit	no hit	no hit	no
GNB847	FI315890	(TG)20	GTTTCCATTTGGGGTTTCCT	60.032	CTAAGGTTGGCCGGAGAAAT	60.443	224	pPGSseq17E1	2e-24	pPGSseq17E1	0.007	no
GNB848	FI315921	(AC)6	ACACTAACGGGTTGAATCGG	59.853	TTTCTTCCTCCTCTCCTCCC	59.749	130	PM53	5e-19	no hit	no hit	no
GNB849	FI316129	(AATA)5	TCAGCTTCAACAAGAATGCC	59.002	TTTTTGAATTCTCCCTCTCTCA	58.046	255	Ah1TC2E11	2e-61	Ai121K10	0.0004	no
GNB850	FI316474	(TA)8	ATGTTAGCCCCACAAAGGGT	60.61	TCAATTTTACTCGAAGTGTCGG	59.267	144	no hit	no hit	no hit	no hit	no
GNB851	FI316710	(AG)6	GAAGGGTTTTTGGGGAAGAG	59.912	GGTACTCCAGAAATGGGCAA	59.933	236	Ah1TC4F04	2e-17	Ah1TC4F04	0.002	no
GNB852	FI316899	(AGG)5	GAAGAAGCCGAGGAGGAAAT	59.789	TGGCGAAGAAGAGTTCCAGT	59.989	175	no hit	no hit	pPGPseq5G9	0.007	no
GNB853	FI317066	(AT)17	ACATTTCAGTCCCCATCCAT	59.068	TGCAGGTATGCATGACACAA	59.701	225	Ah2AC1G11	7e-12	no hit	no hit	Yes	2	0.21
GNB854	FI317066	(AT)18(AC)9	ACTCTAGGCTCGACCTGCAA	60.156	GCGAAGTTGAGATGTTGGCT	60.406	247	Ah2AC1G11	7e-12	no hit	no hit	no
GNB855	FI317070	(TA)6	TCAGGACTCGTTTGTATTTTCTC	57.562	TGTGTGCTCCCATAGAGGTG	59.701	205	no hit	no hit	no hit	no hit	no
GNB856	FI317172	(TCT)5	CCCCCTCCTCTCCTTCTCTA	59.766	CTCGGAAGTGGAAGCTTTTG	59.986	201	pPGPseq7E4	3e-60	pPGPseq7E4	0.007	no
GNB857	FI317243	(GAT)5	GAACAGGGTAGAGCATCGGA	60.218	ATATCTTTGGCCCCAAATCC	59.984	247	no hit	no hit	no hit	no hit	no
GNB858	FI317392	(AG)6	TTGAATTTGAATGGTGGGGT	60.029	GTTTTTGCTTGCCATTTGGT	59.982	229	Ah1TC4F04	2e-17	no hit	no hit	no
GNB859	FI317491	(CA)6	CGGGGCTTCAAAATGATATG	60.281	AATCACGAGTCACATGCCAA	60.12	127	no hit	no hit	no hit	no hit	no
GNB860	FI317562	(TA)23	AGCCACACGCTCTAACCAAC	60.321	CACTCATTAATTGTCAATCATTCAAC	58.907	278	no hit	no hit	no hit	no hit	no
GNB861	FI317770	(TA)12	ACAGGAATTCACCAACAGCC	59.973	TGTGGCACAAAAATGACAAAA	59.999	239	no hit	no hit	no hit	no hit	no
GNB862	FI318054	(GA)6	CAGAGGAGAAGAGAGGGTTCG	60.508	TCAAAAACTCCTCACTCTTTTTCA	59.45	218	Ai121K10	1e-34	no hit	no hit	no
GNB863	FI318117	(AGA)7	GCCCTCGAGCAAGATAGAAA	59.551	CAACTTCTCTTTCCCACCCA	60.081	113	Ah3TC26G12	3e-19	no hit	no hit	no
GNB864	FI318299	(TG)6	GTCTGCTAAAGCACTTCGCC	60.162	TGGACACCCTCTTTCAATGC	61.046	246	no hit	no hit	no hit	no hit	no
GNB865	FI280197	(TTA)6	TCTGTGCACTTGCTCTGAAAG	59.375	CGGTAAATTTTGTAATAGCACCC	58.909	273	no hit	no hit	no hit	no hit	no
GNB866	FI280246	(AT)6	GGTGAAACCCCAAAAAGTGA	59.807	TCAAAATCTGAAGATAACAAAATGC	58.789	135	no hit	no hit	no hit	no hit	no
GNB867	FI281686	(CT)6	CGGACTAATGGTCTCGGCTA	60.227	TCCGAGTGAGTCGTCAACTG	60.022	203	Ah3TC39D01	3e-14	no hit	no hit	no
GNB868	FI281944	(TCT)5	TAATATTCTTTGTCGGCGGG	59.922	TGAACGTGCAGATGAAGGAG	59.984	269	no hit	no hit	no hit	no hit	no
GNB869	FI283451	(GA)6	ATGATAAGGCGCTAGCGAGA	60.103	AGCAGCTTCAATCGACCCTA	59.978	185	no hit	no hit	no hit	no hit	no
GNB870	FI283966	(AT)25	GTGAAAAAGGAAGCTTGCGA	60.502	GCCTTTTGGTTTTAAGGGCT	59.609	128	IPAHM	5e-46	Ad95D17	3e-05	no
GNB871	FI284103	(AGA)6	CTGTGGCTTTGTGATTGTGG	60.152	TGAGAAGCGTGAACAGAACG	60.175	185	no hit	no hit	no hit	no hit	no
GNB872	FI284360	(AG)7	CGAAGAAGATCACTTTGGGAA	59.298	CTCATGTCCTTCCTGGCAAT	60.073	200	no hit	no hit	no hit	no hit	no
GNB873	FI286153	(ATA)18	TTTTGGCCATCAAATATTGTCTT	59.741	AAACATCGAGAGAATCAACCAAA	59.994	259	no hit	no hit	no hit	no hit	Yes	3	0.55
GNB874	FI287430	(AT)8	TCAAGACTGGCCGGAGAATA	60.734	TCGTTAGGCGTCTGGACTCT	60.012	181	Ai119J6	1e-21	Ai119J6	0.007	no
GNB875	FI287900	(AGA)7	CCCTCGAGCAAGAAAGAAAG	59.191	TCCACTCTTCCCCATACACC	59.779	149	pPGPseq7E4	2e-14	pPGPseq7E4	3e-05	no
GNB876	FI287928	(ATT)6tttttttggtatg(AAT)5tattatattattattatacgtcaggtgaatccactaggctg(AAT)5	TTGCTAATCACATTGTTGGTTT	57.253	TACCTGGCCCAGAAAAGAAA	59.679	227	no hit	no hit	no hit	no hit	Yes	2	0.41
GNB877	FI288197	(AT)34	TCAGCGGCTACGATGAATAA	59.425	TGGGTATCCACAACCACAAA	59.667	267	no hit	no hit	no hit	no hit	Yes	2	0.21
GNB878	FI288354	(ATT)21atacttaatgttcgtctaattaataatatttacaacagttgc(CTTT)5(T)11*	GGCCAAGTCAGAACAGGGT	60.104	CATGCCATGGTCTACGCTAC	59.178	238	no hit	no hit	no hit	no hit	Yes	2	0.21
GNB879	FI288425	(GTA)5	AGCTGAAGCGCCAAAAATTA	59.985	CATGCCTGATGATGATGAGAA	59.62	235	Ad95D17	3e-125	no hit	no hit	no
GNB880	FI288572	(TA)10	AACCATGGCTTGAACACCTT	59.454	GGAAGCAAGTCCAGTTTCCA	60.232	206	no hit	no hit	no hit	no hit	no
GNB881	FI288817	(ATG)5	TCCAACGGCTCTAGTTTTGG	60.241	TGAGTGTGGGACAGAGTTATGC	60.179	277	no hit	no hit	no hit	no hit	no
GNB882	FI289185	(TA)25	GCTCCGTAGCTGAGATCAATG	59.992	GAATTGGTCATAGGGTGGGA	59.605	276	no hit	no hit	no hit	no hit	no
GNB883	FI289484	(AG)7	CCCATAGCAGGAGACTGAGC	59.973	TTCTTTCTCGTGTCGAAGGC	60.517	190	pPGSseq17G9	5e-21	no hit	no hit	no
GNB884	FI290670	(ATA)6	AAATTGGATAAGTGCCAGCAA	59.6	GCCATTGATAAATTGCCACC	60.161	278	no hit	no hit	no hit	no hit	no
GNB885	FI290794	(AGA)5	TGTCCTTGCTCCTGCTCATA	59.547	CAGTGAAACTGGCCAAGATG	59.288	222	Ai121K10	1e-53	Ai121K10	0.0004	no
GNB886	FI290814	(TTA)6	AGTGTGGAGCATTGCAACAA	60.31	TTGTTGCCCACATAATTTTCA	58.922	181	no hit	no hit	no hit	no hit	no
GNB887	FI319065	(TA)10	TCTGTTTGGCCGTTGAAAA	60.219	TCCAATCGTTCAATCACGTC	59.502	189	no hit	no hit	no hit	no hit	Yes	2	0.41
GNB888	FI319084	(TAC)7	GCCTGATGATGATGAGAGCA	59.907	CAAGGGCATGATCTAAGGGA	60.029	256	Ad95D17	2e-95	Ai124A13-1	0.007	no
GNB889	FI319416	(AT)23	ATATAAGACCCCAGGACGCC	60.173	ATAGGCAGGTGGAGGTTGTG	59.989	217	Ai121J17	1e-59	no hit	no hit	no
GNB890	FI319552	(CAT)5	TGTTCCATCATCTCGGTTCA	60.048	TCCCTTTTTAGCCTGGACAA	59.679	195	pPGSseq15G4	1e-17	pPGSseq15G4	0.007	no
GNB891	FI319733	(TGG)5	CCTCCTCCCAACAAGATGAA	60.042	ATTTCCCATTTTACCCTCCG	60.013	252	no hit	no hit	no hit	no hit	no
GNB892	FI319908	(TG)11	CACTGTGGCCACCATAGTCA	60.593	GTAACCCCGGGTACCTGTTC	60.476	273	no hit	no hit	no hit	no hit	no
GNB893	FI320447	(TA)41	TGTGAAACATTCCCACACAG	57.915	GAGAGGGCTCCTCTTTTTGT	57.582	262	Ad90N12	9e-12	no hit	no hit	no
GNB894	FI320456	(AAGAT)5	AGGCGGTTCCCCTAAAGATA	59.924	CGACTTGTTGGACTTGGTGA	59.72	251	Ai120M6	1e-47	no hit	no hit	no
GNB895	FI320472	(AG)9	GGCAACCCGATAATCTCGTA	59.923	GTGCGCAACTCTCTGTCAAA	60.183	226	no hit	no hit	no hit	no hit	no
GNB896	FI320718	(CT)7	TGTAGGCTGCATTGCACTTG	61.009	AACACTTGCTGGCCTTTTGT	59.78	215	pPGSseq9G3	6e-31	no hit	no hit	no
GNB897	FI320922	(CAC)5	ATCCCATCAGCCCTACCTTT	59.789	CTATCGTGCTCCACCTCCTC	59.827	278	Ai119G1	6e-28	no hit	no hit	no
GNB898	FI320998	(TGG)5	TCTGCATCTTCTTTGTTGAAGC	59.637	CCTCACCACTACCAGCACAA	59.745	280	no hit	no hit	no hit	no hit	no
GNB899	FI321017	(TA)38	TGACCACATGAAGTACTCATTCAA	59.54	AAAAATCCCTTAATCACAAATTTACAA	59.543	176	no hit	no hit	no hit	no hit	no
GNB900	FI321088	(AAAT)6	TCATTCAAGTGTGGGGAAACT	59.439	TTGGGGAATTTTGTCTCTTTTT	59.013	258	Ai120P9	4e-103	Ai120P9	0.007	no
GNB901	FI321138	(AC)27(AT)8	TGCGTTTAGTTACCGTGTGC	59.799	CAGAGGTTACGACAGTTCTAAGGC	60.682	208	Ai120E9	2e-25	Ai120N20	3e-05	Yes	7	0.83
GNB902	FI321324	(ATT)13	CCGTACCGTGGAGAATTGTAA	59.869	AACTACCTGCATACATACATTGTAAAC	57.067	244	no hit	no hit	no hit	no hit	Yes	2	0.34
GNB903	FI321559	(GT)6	AAGCCCTAGAAAACCCGAAA	60.068	AACCAAACCAGCCACAACTC	60.012	254	no hit	no hit	no hit	no hit	no
GNB904	FI282438	(ATT)18	TGAGCTGTTATGTTTTCTCTGGG	60.647	AAATTCCAAGCCAAACACCA	60.344	152	Ai123M16	1e-53	Ai123M16	3e-05	Yes	4	0.54
GNB905	FI293040	(ATA)19	TTTTCTTATGGCTTCGGTGG	60.067	AAAACTATTTTGAAAGGCAAAATTAAG	58.842	239	pPGSseq12F7	2e-58	pPGSseq12F7	0.007	Yes
GNB906	FI293286	(TA)16	ATGTCAGGTGTGCTTGCCTT	60.721	CCACCAGTAAAGGGGTTCAA	59.824	101	Ad90F9	1e-56	Ad90F9	3e-05	no
GNB907	FI296038	(AT)8	TAGGGCACCTCAATGGATTT	59.387	AACCACACCATTAGCCTCAAA	59.485	148	Ai123O24	1e-139	Ai123O24	3e-05	no
GNB908	FI299101	(AGG)5	AGTGGGCCAGCTGAGTAAGA	60.012	CAGAGCTCATGAATGGCAGA	60.096	275	Ai119B4	3e-48	Ai119B4	0.007	no
GNB909	FI301504	(AAG)5	TAAAATATTGCTCGCCCTCG	60.185	CCCATAAACCCCACCTACCT	59.934	226	pPGPseq7E4	3e-39	pPGPseq7E4	3e-05	no
GNB910	FI302383	(CT)7	CCACACCATTCGAATTTCCT	59.79	CGGAAAAGCACACCAAACTT	60.147	101	pPGSseq19F11	5e-16	pPGSseq19F11	3e-05	no
GNB911	FI310495	(AT)34	ATCCATTGATGCTCAAAGCC	60.043	TTGGCTCCTGAAAGGATGAG	60.331	222	Ad95D17	1e-86	Ad95D17	0.007	no
GNB912	FI311796	(AGA)8	TAAAATATTGCTCGCCCTCG	60.185	ATTTCTTTCCCACCCAAACC	60.032	148	Ad92B6	2e-112	pPGPseq7E4	3e-05	no
GNB913	FI312353	(CG)6	TTGGAAGTGTTGGATGAGGG	60.892	GCGCCACTCTCGAAATAAAC	59.851	154	Ad94C10	1e-44	Ad94C10	3e-05	no
GNB914	FI314895	(GAA)6	GCCCTCAAGCAAGAGAAGAA	59.694	CAACTTCTCTTTCCCACCCA	60.081	113	pPGPseq7E4	8e-17	Ad92B6	0.007	no
GNB915	FI321392	(AGA)12	TGCCATTGATGGTAGTGGAA	59.924	CCCATAAACCCCACCTACCT	59.934	261	pPGPseq7E4	5e-45	Ah1TC4D12	0.0001	no
GNB916	FI282911	(TA)6	TGCAACCCAGAGCTTCTGTA	59.591	AGCCCTAGTACAGGCCATGA	59.717	252	Ad90D19-1	2e-92	no hit	no hit	no
GNB917	FI285122	(TG)6	ATTGTCTGCGAAAACTTGGC	60.257	CTTATGACGCTGCACGAAAG	59.632	239	no hit	no hit	no hit	no hit	no
GNB918	FI287497	(A)11ggccatcggcgcgtaagcacgctgt(GC)6	ATAGGGAGCTCTTGGGCATT	60.06	GCGCACAACTCTCTGGTTTT	60.44	134	Ai123G10	1e-31	no hit	no hit	no
GNB919	FI287497	(GC)6	TGCACTTCTGCAACTTCTGG	60.175	AGAAAAGCAGGGTGCAAATC	59.316	227	Ai123G10	1e-31	no hit	no hit	no
GNB920	FI290024	(AAG)5	ACCACTGAGCTATGACGGCT	59.898	CATCTCCCCTCACTCACCTC	59.638	225	pPGPseq7E4	6e-40	no hit	no hit	no
GNB921	FI291446	(TAC)5	CATGCCTGATGATGATGAGAA	59.62	TCCCCACAGATCAGAGGAAC	60.048	201	Ad95D17	7e-92	no hit	no hit	no
GNB922	FI294042	(AG)7	TTTTTGGGGAAGAGGTGTTG	59.942	ATTTTTGCATGCCATTTGGT	60.196	145	Ah1TC4F04	1e-18	no hit	no hit	no
GNB923	FI294718	(AGA)7	ACCACTGAGCTATGACGGCT	59.898	CATCTCCCCTCACTCACCTC	59.638	234	Ad95D17	2e-46	no hit	no hit	no
GNB924	FI298871	(AG)6	TGCAGAAGATGAACAAAGATGG	60.249	GGAGGGCTAGCTCCACTAGG	60.361	143	no hit	no hit	no hit	no hit	no
GNB925	FI299915	(TTTA)5	TGCAAAGAATAAAAGTATGCAAATG	59.618	CCTGCTTTTCCTCTTCCTCC	60.319	258	Ad92K14	3e-33	Ad92K14	0.002	no
GNB926	FI299917	(CTT)5	TTCTCCTTCTTCTCCCCCTC	59.749	GCTTCAAAACGACATCAGCA	59.995	206	no hit	no hit	no hit	no hit	no
GNB927	FI301451	(TCA)5	AGTGCAAACAAGTTTGGGGA	60.529	GAGCCTCGTACAAGCCTTTG	60.015	267	no hit	no hit	no hit	no hit	no
GNB928	FI302312	(T)13(TA)6*	TTTCAAAGGTAGCCACATCAAA	59.625	CATGGTGTATGCAAGGCACT	59.596	230	no hit	no hit	no hit	no hit	no
GNB929	FI302670	(TAG)5	AGCTGAAGCGCCAGAAATTA	60.117	ACTTAATTGGAAATAAACCAGAATAGA	57.242	205	Ad95D17	8e-98	no hit	no hit	no
GNB930	FI302769	(AT)7	CATTTCTACAGCGGTCCCAT	59.955	TCAATCGCTTGAAAGTGACCT	59.867	273	no hit	no hit	no hit	no hit	no
GNB931	FI303563	(TC)6	TTTCCACTCCACTCCATTCC	59.903	TGTGTCAATTGTTTGTCAGATTTTT	59.841	228	no hit	no hit	no hit	no hit	no
GNB932	FI304808	(TA)31	TTGCTTGATGCAACCCAGT	60.256	TGAGACCGCCTCTGCTTACT	60.156	245	Ad90D19-1	2e-15	Ad90D19-1	0.0004	no
GNB933	FI305303	(AGA)6	CTAGAGGATTCTCCGGCCTT	59.805	ACACACTACCCCCTCTCCCT	59.848	247	pPGPseq7E4	0	pPGPseq7E4	3e-05	no
GNB934	FI305994	(AGA)5	CCCTTTCCCTTTTCTTGAGG	60.04	CCCCCTCCTCTCCTTCTCTA	59.766	174	pPGPseq7E4	3e-36	no hit	no hit	no
GNB935	FI306780	(AT)6	CATTTGCACAAATAAAATCCG	58.099	CCATCAGGTGGAAAGAAAATG	59.415	268	no hit	no hit	no hit	no hit	no
GNB936	FI306789	(AGA)6	CCCTCGAGCAAGAAAGAAAA	59.564	CTTCCCAAAAACCTTCACCA	59.942	268	pPGPseq7E4	5e-51	no hit	no hit	no
GNB937	FI307653	(AGA)5	TCGGCCATGTCTTCTTCTTT	59.813	CCCTCTCTTCTCCTCTGTGTTC	59.481	278	Ai121K10	2e-104	no hit	no hit	no
GNB938	FI308309	(AGA)6	CGTCCTCGAGCAAAAAGAAA	60.493	AAAATGGCCGAAACCTAACC	60.184	172	no hit	no hit	no hit	no hit	no
GNB939	FI308624	(AGA)6	TAAAATATTGCTCGCCCTCG	60.185	CAACTTCTCTTTCCCACCCA	60.081	126	pPGPseq7E4	4e-19	pPGPseq7E4	3e-05	no
GNB940	FI310426	(TAAA)6	AAACCAAACACAAGGGTAAGGA	59.778	CGAAAATTACTAACCCCTTTTCAA	59.799	153	Ah1TC2E11	5e-90	no hit	no hit	no
GNB941	FI310889	(ATT)7	TGGAGATGCTTCTTCCATCA	59.322	ATGAGCAGGAACAGGGAAAA	59.67	235	Ah1TC2E11	7e-83	Ah1TC2E11	3e-05	no
GNB942	FI311679	(TA)11	CACTTGCCCCACTCTCATTT	60.111	GTGACGGCTGGGATTTAAGA	60.074	188	pPGSseq17E1	1e-22	no hit	no hit	no
GNB943	FI314408	(AAT)5	CAACTCCGCACAACTAACCA	59.758	AAGCAGAGATCCAACAGGGA	59.803	270	Ad92B6	4e-62	Ad92B6	3e-05	no
GNB944	FI314804	(AC)12	GGCTTAGGTAAGGGTGAGGG	59.955	AGAAAGCACCCCAATGCTAA	59.708	242	Ad91K17	2e-33	no hit	no hit	no
GNB945	FI315803	(AT)12	TTAAGTGTGGGGAGGTCGTC	59.966	TCAAATCAATTGAGGTGCCC	60.843	216	Ai123O24	1e-22	Ai124P10	0.002	no
GNB946	FI318383	(A)10ggcatcgggtagcacgctgt(GC)6	ATAGGGAGCTCTTGGGCATT	60.06	GCTTACGCGTGAATGAGGTT	60.278	177	Ad94C10	2e-15	no hit	no hit	no
GNB947	FI318749	(GA)6	TGTCCTTGCTCCTGCTCATA	59.547	TCTAACCATTTTCAAAAACAATTTTC	58.996	232	Ai121K10	1e-65	Ai121K10	0.0005	no
GNB948	FI318908	(AGA)5	CCCTCGAGCAAGAGAGAAAA	59.688	ATTTCCCCATTCACCATTCA	59.991	264	Ad92B6	2e-27	no hit	no hit	no
GNB949	FI321541	(CTT)5	GACTTTCCCATGGAGGTTCA	59.903	GCCATCAAGGAGGAATACGA	60.036	268	no hit	no hit	no hit	no hit	no
GNB950	FI286120	(GAA)6	CCCTCGAGCAAGAGAAGAAA	59.688	CAACTTCTCTTTCCCACCCA	60.081	112	Ah3TC26G12	9e-17	Ad92B6	3e-05	no
GNB951	FI288220	(AGA)6	GCCCTTGAGCAAGAGAAGAA	59.694	CCCATAAACCCCACCTACCT	59.934	228	pPGPseq7E4	7e-110	PM162	3e-05	no
GNB952	FI289553	(ATT)5	TGGAGATGCTTCTTCCATCA	59.322	CGAACAAGAGAAGGAGATGGC	61.272	104	Ah1TC2E11	7e-92	Ah1TC2E11	7e-06	no
GNB953	FI294387	(AGA)8	TTAAAATGTTGCTCGCCCTC	60.209	ACCCCACAGGATCATCTCAG	59.92	239	pPGSSeq15A12	3e-57	Ad92B6	3e-05	no
GNB954	FI297253	(TTTA)5	TGCTCAAAGCCTTGGATCTT	59.955	TGGCTCTTGAAAGAATGACG	58.999	221	Ad95D17	2e-36	Ad95D17	0.0004	no
GNB955	FI297379	(AGA)5	TAAAATATTGCTCGCCCTCG	60.185	CCCCATAAACCCCACCTACT	59.934	239	pPGPseq7E4	0	pPGPseq7E4	3e-05	no
GNB956	FI299454	(AG)6	CGGAAAAGCACACCAAACTT	60.147	ACCACACCATTCGAATTTCC	59.653	100	pPGSseq19F11	5e-16	pPGSseq19F11	3e-05	no
GNB957	FI303710	(GAA)6	TAAAATATTGCTCGCCCTCG	60.185	ACCCCACAGGATCATCTCAG	59.92	277	Ad92B6	9e-31	Ad92B6	3e-05	no
GNB958	FI306575	(AG)6	AGTGGTGAAGAGGTGATGGG	59.962	CACCTCAGGATCTGTGGACC	60.527	174	Ad92B6	2e-48	Ad92B6	3e-05	no
GNB959	FI308427	(GAA)6	TAAAATATTGCTCGCCCTCG	60.185	ACCCCACAGGATCATCTCAG	59.92	277	pPGPseq7E4	4e-24	Ad92B6	3e-05	no
GNB960	FI314346	(AT)25	TTTTGTTTGAGGTTTATTGCCA	59.511	ATAGAACATGACGCATGCCA	60.104	255	Ad93N8	2e-120	Ad93N8	2e-06	no
GNB961	FI281064	(TCA)8	TCCTCTTGGTCTTGGTCCCT	61.021	TTTGCAAAGAAACCGTGATG	59.706	195	no hit	no hit	no hit	no hit	no
GNB962	FI290954	(TA)6	TTATGCTCGGACCGGTTATC	59.923	GGGATGGCAAGGTATTACGA	59.784	252	Ad95N14	3e-32	Ad95N14	0.007	no
GNB963	FI291120	(AGA)6	TAAAATATTGCTCGCCCTCG	60.185	CACCACCTGCTTCTACCCAT	59.989	156	pPGPseq7E4	1e-31	pPGPseq7E4	3e-05	no
GNB964	FI291124	(CAT)6	GGGACAAAAACCCACTTCCT	60.204	TTGTTGATGGTCGTGTTGGT	59.855	277	no hit	no hit	no hit	no hit	no
GNB965	FI291352	(AT)10	TCCTTCTGGTCGAAGCCTTA	59.948	CGTTTCATGTATATATAACCACGTTTC	59.158	129	no hit	no hit	no hit	no hit	no
GNB966	FI291688	(GA)8	GGTTAACGCGGAGGTTTATG	59.474	TTCGTGTTCCTCTACCACCC	59.966	175	no hit	no hit	no hit	no hit	no
GNB967	FI292401	(TA)25	CATTTGCTGAACAAGAGGCA	59.988	GCGTTGCCTTTCCTAAAAGA	59.474	227	no hit	no hit	no hit	no hit	Yes	3	0.5
GNB968	FI292495	(AT)11	GCAGGCAATGGCTAGTCTTC	59.985	ACCTCTTGCCGTAAAGCTCA	60.015	111	Ai120E9	5e-98	no hit	no hit	no
GNB969	FI292603	(CT)6ttctgtcccttcatcttcttattctccccatctcatgactcagcttgtttgatgatttttttttc(T)10	ATGAATGGTGTCACCCACCT	60.096	TTTGCCGAGGATTTCATTGT	60.448	231	no hit	no hit	no hit	no hit	no
GNB970	FI293041	(AG)22(TG)6	CAACGTCAAAGGTAGCAGCA	60.05	TTCGCATTCAGTCTCCCTCT	59.95	200	pPGSseq16H4	1e-19	no hit	no hit	Yes	3	0.55
GNB971	FI293068	(CAA)5	GAGCAAAGCAAGCAGTGACA	60.333	GATGCCCTTCTTTTCCCTTC	60.017	256	no hit	no hit	no hit	no hit	no
GNB972	FI293159	(TCA)5	AAAGAGTGACACCCACCCAC	59.859	CGTCCGCTAAGTTTTTGTGA	58.964	277	no hit	no hit	no hit	no hit	no
GNB973	FI294644	(AT)7	TTTCAAGGTTGTAATGGGGC	59.801	TGCATGGGTATGTAATGCAAA	59.834	179	Ai120M6	1e-66	pPGSseq19C10	3e-05	no
GNB974	FI294653	(AG)6	GATTGGAAAGGGAGGAGACC	59.874	GGTTCCAAGTTCGCATGACT	60.119	140	no hit	no hit	no hit	no hit	no
GNB975	FI295003	(CAC)5	TCATTTCCTGCTCATCCTCC	60.158	CTCATGTAGCAACGGAAGCA	60.011	130	no hit	no hit	no hit	no hit	no
GNB976	FI295969	(TA)33	TTTTCCAAATCAATTGGGGT	59.111	TTAAGTGTGGGGAGGTCGTC	59.966	257	Ai119P2	1e-81	Ai124P10	0.002	no
GNB977	FI296204	(ATT)5	TGGATGTTGGCTTTGTGAAA	60.088	ACAACAATCCAGAGGCAACC	59.973	113	Ah1TC2E11	1e-127	no hit	no hit	no
GNB978	FI296632	(TA)6	GCCCTCTTTTTAATTGGTTCG	59.957	GTCATGCATCATGGGAACAG	59.925	221	no hit	no hit	no hit	no hit	no
GNB979	FI296931	(AAAT)5	GCTATTTGCTCATGCACCAT	58.752	TCAGAGTCAGTCTTGTAAAGATACCG	60.228	152	no hit	no hit	no hit	no hit	no
GNB980	FI297195	(AT)24	TGAAAACCTCTTTCATAAAACTTGC	60.053	TGCTCAAATCTCACTTGCTTG	59.209	132	Ai120P9	3e-97	no hit	no hit	no
GNB981	FI297476	(AG)54	AACTGGTTAGACCGGGTTCA	59.449	TGTCACCCCTCACTCTCATCT	59.698	223	pPGPseq3B7	2e-48	pPGPseq3B7	0.0001	Yes	4	0.63
GNB982	FI297578	(AGA)5	CTAGAGGTTTCTCCGGCCTT	59.842	CCTCTCTCCCTCTCCTCCAT	59.76	152	Ah1TC4F04	6e-31	Ah1TC4D12	3e-05	no
GNB983	FI297754	(AAT)15	TCGTTGGACTGCTACAAACG	59.904	TGGACACTTTGTAGTTCACCG	58.687	224	no hit	no hit	no hit	no hit	Yes	4	0.63
GNB984	FI297801	(AT)9	TGTTAGTGTTACGGAGAGAAGGAA	59.365	GGGATGGAGATGAGAGCAAA	60.158	214	no hit	no hit	no hit	no hit	Yes	2	0.21
GNB985	FI297953	(CAT)5	GGACCAGCTTGGGTAAGTGA	60.111	AAAACCCCTGAGCATTTTCC	60.299	149	no hit	no hit	no hit	no hit	no
GNB986	FI297956	(TTG)5	AATGGCAAGGATTGAGATGC	60.043	GCTGACCCTGAACCTGAAAG	59.844	201	Ai121K10	2e-64	no hit	no hit	no
GNB987	FI298174	(TG)20	TTGAAATAATTGGGGTGTGG	58.187	TCCAAATTCAAAACCAACCA	58.841	261	no hit	no hit	no hit	no hit	no
GNB988	FI298296	(AAT)20	CAGGTCCCAAACTCCCAATA	59.784	TCTGCGTGCTGATTCTTGTT	59.596	146	no hit	no hit	no hit	no hit	Yes	3	0.55
GNB989	FI298669	(ATA)11	GCTTTCAAACACAAACAAGCC	59.783	GCGCATCCCTTATTTTTCAT	59.038	258	no hit	no hit	no hit	no hit	Yes	3	0.55
GNB990	FI298881	(TA)6	GTTACTTTGCGGACCGGTTA	59.996	AATCCAGAGATGGCAAGGTG	60.073	260	PM23	4e-44	no hit	no hit	no
GNB991	FI299421	(TA)21	GGCATTTTGTCCCCTTTTTA	58.919	CTGGGGACATTGGGTGAATA	60.572	275	Ad94E23	3e-57	pPGSSeq17H10	3e-05	no
GNB992	FI299465	(AAAT)7	TTTGATAAGGACTCGCTGGAA	59.831	AAGGCATAAATCTAAAATATGCACAC	59.021	277	no hit	no hit	no hit	no hit	no
GNB993	FI299469	(TGC)6	TCCTTGGCATGCTCTTCTTT	59.955	GCTAAGGATCGTGGTTGAGC	59.843	104	PM133	3e-39	no hit	no hit	no
GNB994	FI299546	(AAG)5	TGGTCCAACATGAGAAAGCA	60.24	ACCCCTTTCATTGGGTTAGG	60.046	222	no hit	no hit	no hit	no hit	no
GNB995	FI299590	(CG)6	CTTTCACAGATGCGGCACTA	60.011	GGGAGTGTTGGATTAGGGGT	60.052	261	Ai123G10	1e-75	no hit	no hit	no
GNB996	FI299789	(GAT)5	GGCCATAGGCAGAGTCAGGT	61.585	TGTATCAACACTGGCAACTATGG	59.934	143	no hit	no hit	no hit	no hit	no
GNB997	FI300188	(TA)10	AATTTCTTCGCACGCAAGTT	59.889	GCTATTGTCTCCTCATACTTTCCC	59.552	261	Ad95N14	6e-15	no hit	no hit	no
GNB998	FI300297	(TCT)5	ATCGGACTTCCGACAAAGTG	60.111	ATCCGCAGAGCGAAGAATAA	59.945	181	no hit	no hit	no hit	no hit	no
GNB999	FI300903	(TCT)5	GATCTCGAGCCATGTTGGAT	60.042	CCTGAAATTTTCCCAAAACA	57.581	273	no hit	no hit	no hit	no hit	no
GNB1000	FI301101	(AAGG)5	GAGGAGGGAGAGGGTGATGT	60.469	TTATCTCCGCCCACTACCAC	59.955	138	no hit	no hit	no hit	no hit	no
GNB1001	FI301128	(AC)10	ACCTGCCGTTCAAATCAAAC	59.978	CGAACTGCCAACTTCTCCTC	59.989	217	no hit	no hit	no hit	no hit	no
GNB1002	FI301128	(AG)21	GAGGAGAAGTTGGCAGTTCG	59.989	TTTGCATCGACAGCTCTCAC	60.144	251	no hit	no hit	no hit	no hit	no
GNB1003	FI301129	(TA)38	AACATTGTCTAAAGGTTGGCTATG	58.698	AGTGGTGGAATCTCATGCAA	59.09	232	Ai124F16	2e-58	no hit	no hit	no
GNB1004	FI301158	(GA)7	GGTGATGGGAGGGTTAGGAT	60.015	ACCCATCAGGATCTGTGGAC	59.774	212	Ad92B6	1e-10	no hit	no hit
GNB1005	FI301195	(TA)21	TCAGTTTGACTAACCGGCCT	59.734	ATAGCGCCAGGATACACAGG	60.118	146	Ad90N12	2e-27	no hit	no hit	no
GNB1006	FI301388	(CT)8	TGGGCTATTTCTGACCCAGT	59.55	AAACCTGGGATCGAGAGTCA	59.655	238	Ad91M20	8e-21	no hit	no hit	no
GNB1007	FI301644	(TA)29	AACTAAACGCGTAGGCATGG	60.152	GACTAGCCGGCCTAAACTCC	60.228	209	Ai120N20	5e-40	Ad90N12	0.007	no
GNB1008	FI301658	(TA)17	TGGGAATTCCAATCTCAACA	58.897	CCTTCCCCTTTTCTTTCAGG	60.04	264	no hit	no hit	no hit	no hit	no
GNB1009	FI301702	(ATT)6	TGGTGGATGGTTTAGAAGGG	59.784	CAACACAAAATTTCAAGCAACAA	60.062	278	no hit	no hit	no hit	no hit	no
GNB1010	FI303324	(AGA)5	CCCTCGAGCAAAAAGAACAA	60.357	CCCATAAACCCCACCTACCT	59.934	226	Ad92B6	2e-58	Ah1TC4D12	0.0001	no
GNB1011	FI303743	(GT)6	AGCCAACTTTGAGCCTACGA	60.015	AGCATGTACCCAATTCCCAA	60.192	214	Ai120P9	2e-89	Ai123J3	3e-05	no
GNB1012	FI303865	(CTTT)5	GCCTGTCTTTCTCTTCGGTG	59.989	CCTTCAGCAAACAATCAGCA	59.988	207	no hit	no hit	no hit	no hit	no
GNB1013	FI304066	(AT)8	GACGGGCTGGTTATTTTGAA	59.938	GGAAATAATTTTCTTTTTCCACTCA	59.033	112	no hit	no hit	no hit	no hit	no
GNB1014	FI304109	(AT)28	AAACAAGCAGGCATGGATTC	60.081	TTTTCAGGAACCGGATGAAG	60.044	238	pPGSSeq10G5	1e-68	pPGSSeq10G5	3e-05	no
GNB1015	FI304676	(TA)31	TTGCTTGATGCAACCCAGT	60.256	TGAGACCGCCTCTGCTTACT	60.156	245	Ad90D19-1	2e-15	Ad90D19-1	0.0004	no
GNB1016	FI304751	(TA)6	GGCTTCAAATTCTGTTAATTGC	57.957	CATTCAACCCCAAACTTGTGA	60.771	238	no hit	no hit	no hit	no hit	no
GNB1017	FI304756	(TA)7	CCAGAACAACCAGCTCCTTC	59.844	GGCGAGAGAAAGCGCTACTA	59.889	123	no hit	no hit	no hit	no hit	no
GNB1018	FI304867	(TA)6	AGTGCTCCCAATAACATGGC	59.962	GCCGACATTTGAAGTAGATGG	59.583	211	no hit	no hit	no hit	no hit	no
GNB1019	FI304872	(TA)20	CCGCGAGTCGTGACTAGTTT	60.453	CTTACCTCGCGTCGTAAAGC	60.039	264	Ai121J17	4e-78	no hit	no hit	no
GNB1020	FI304963	(TATTT)5	TGGTTGACAAGCAAGCAAAG	60.027	TTTTCCCTTTCGTTCCTGC	60.177	219	no hit	no hit	no hit	no hit	no
GNB1021	FI305070	(AG)40	ATGAAAGGCAACCCAGAACA	60.495	CAAATTTGTGGGACTGGTAGG	59.341	202	no hit	no hit	no hit	no hit	Yes	2	0.44
GNB1022	FI305264	(AT)7	GAATCTTGGGACATTGGGTG	60.173	TTTGATTTGGGGCATTTTGT	60.167	269	Ai120P9	6e-151	Ai123O24	0.007	no
GNB1023	FI305538	(AT)6	CAAATGTCCACAATGCCAAG	59.964	TGCAAAGCTCGAGTAAGGTG	59.22	148	Ai124H2	2e-12	no hit	no hit	no
GNB1024	FI305638	(CG)6	GGAAGAGGAAAAGCAGGGAG	60.319	GGATCGTCCCAACCTCATC	60.281	123	Ad92K14	9e-27	no hit	no hit	no
GNB1025	FI305889	(GA)7	TTTTTCTTTTGGAGCTTGAAGG	59.873	CACATTTTTGTGTGTTGCCA	59.017	218	no hit	no hit	no hit	no hit	no
GNB1026	FI305982	(AG)6	AGAGGGAGAGAGAGGGTTCG	59.945	CCACTTTTCCACTTCCAATTTT	59.39	210	Ai121K10	7e-123	no hit	no hit	no
GNB1027	FI305990	(AAT)16	AACACAACCAACAAATTCCG	58.379	GGCAGCCATTTATTTAACGC	59.591	214	no hit	no hit	no hit	no hit	Yes	5	0.74
GNB1028	FI306135	(TAT)6	TGGCATAGGAAAGAAATCAAGAA	60.082	CACCCAACACAAATTATTCGG	60.096	276	no hit	no hit	no hit	no hit	no
GNB1029	FI307021	(AAC)6	TCCACCAAACCCACATTTTT	60.066	TCTTCCAGGGTCAGTGTGGT	60.563	143	no hit	no hit	no hit	no hit	no
GNB1030	FI307450	(TCC)5	GCAACTTGCTCCCCAGTAAC	59.74	GCCAAAGAGAGAGTGCAAGG	60.134	258	Ah-437	3e-35	Ai119B4	0.007	no
GNB1031	FI307583	(TA)9ttactttgacaagaaagctttgatctttctctgctgtgtgaacttgtccatataccagg(A)14	GCACCCTCTTTATTGTGGCA	61.032	CAGCCTGCAGCTCAAACTC	59.871	249	no hit	no hit	no hit	no hit	no
GNB1032	FI307584	(AC)9	CCCGAGCAATTTCAACACTT	60.11	GGTGCACCTTGATTACCTGG	60.375	259	no hit	no hit	no hit	no hit	no
GNB1033	FI312991	(TAC)6	GCCTATGGCGTGGTCATAAT	59.813	GTGCCCTTGGATTCTCATGT	59.934	252	no hit	no hit	no hit	no hit	no
GNB1034	FI320576	(GC)6	GATCGTCCCTACCTCATCCA	59.886	AGAGAAAAGCAGGGTGCAAA	59.993	118	no hit	no hit	no hit	no hit	no
GNB1035	FI293040	(TA)26	TCTTCCTCACTCTCGGTTCC	59.38	CCACCGAAGCCATAAGAAAA	60.067	222	pPGSseq12F7	2e-58	pPGSseq12F7	0.007	no
GNB1036	FI296244	(CCG)6	TCCACGTGAATGAACAGTTG	58.081	TAAAAGGCGCACTCGATTCT	59.982	157	AS1RN25D11	8e-92	AS1RN25D11	3e-05	no
GNB1037	FI311293	(AGA)6	TAAAATATTGCTCGCCCTCG	60.185	AATTTCCTTCCCACCCAAAC	60.032	209	Ad92B6	3e-56	Ad92B6	3e-05	no
GNB1038	FI284372	(AT)13	TGAGTACGTGTTTCGGTTCG	59.758	AAACACGTTCGTCCATTGAA	59.024	250	no hit	no hit	no hit	no hit	no
GNB1039	FI284754	(TA)8	GCATTCTGCATGTTTGGTCA	60.675	TGACAGCCATCCATCAAAAA	60.049	188	no hit	no hit	no hit	no hit	no
GNB1040	FI291947	(AT)21	TCACTTTTGAGTGTGCCTGC	60.032	TCCATTAGTGAGAATACCCTAACAAG	59.089	217	no hit	no hit	no hit	no hit	Yes	3	0.5
GNB1041	FI295258	(AG)10	TAGTGGATGGTTGGCATTGA	59.924	TTCCACCTCTTCCACCACTC	60.088	132	no hit	no hit	no hit	no hit	Yes	2	0.21
GNB1042	FI297370	(AGA)6	TTTCCATCTCCCAAGACTCG	60.187	CATCTCCCCTCACTCACCTC	59.638	202	IPAHM	7e-49	pPGPseq7E4	0.007	no
GNB1043	FI297846	(GA)6	CGAACACAGATAGAGGAGAGGG	60.26	ATCAACCTCCCCCTTTTTCA	60.663	248	Ai121K10	2e-58	no hit	no hit	no
GNB1044	FI298573	(TTG)5	GCGCATTGTTCCTTCTCTTC	59.962	CCTCCTCTTCATCTGCTGCT	59.703	248	no hit	no hit	no hit	no hit	no
GNB1045	FI304606	(TA)10	GGCTATCACGATCACCCTGT	59.957	CTGGGGAGTAATGTTGCATGT	59.867	262	no hit	no hit	no hit	no hit	Yes	2	0.41
GNB1046	FI311318	(A)10(AAT)5*	TCCAGTGTATCCTTGCCATTC	59.947	CTGAGTATTGCCTGTCTGCG	59.615	210	no hit	no hit	no hit	no hit	no
GNB1047	FI318322	(CTC)6	ACAGGTGGCCAAGAGAAATG	60.111	TGTATGACCCGATGCAGTTG	60.539	224	no hit	no hit	no hit	no hit	no
GNB1048	FI498837	(TA)7	GGGCATTTTGTCCCATTTTT	60.893	TTGAAAATTTGGGAATTGGG	59.611						no
GNB1049	FI499999	(CA)6	GCAATACCCATCGCAAGAGT	60.103	GGACCACTGAGAATGCTTCC	59.661						no
GNB1050	FI500247	(CA)10	GGAGCCTTTGAAGAATGGGT	60.443	TCCTGACCCTTGGTTCTCAC	60.088						no
GNB1051	FI500260	(ACA)5	GAGGGATAATGCACAAGGGA	59.894	GTGTGGTGCTTGGTACTTGG	59.06						no
GNB1052	FI500300	(AGA)6	CCTTAGGTGGCATCAATGGT	59.813	CACGGTCATCCCTTCTGTTT	59.966						no
GNB1053	FI500696	(TA)6	ATCAATGCACATGGGACAAA	59.781	TTTCAAGGTTGTAATGGGGC	59.801						no
GNB1054	FI501253	(GA)8	CAACTGGTTCAAAACCCTGC	60.529	TGTGCTCATGGAAGTTGAGG	59.831						no
GNB1055	FI502392	(TA)12	GTGGAGAGGTCACCGTTTGT	60.009	TCAAAACCAAAATGCAAAACA	59.084						no
GNB1056	FI500869	(ATT)8	GGGTTAGCATATGACCCCAA	59.645	CAATTTCAAAATCTTTCCAATTTCT	59.033						no
GNB1057	FI498788	(TG)6	ATCATTCCCCTGACAAATGC	59.756	TATCAGAACTCCTGGCCCTG	60.21						no
GNB1058	FI498793	(AT)8	CCTTTTTCTTACATTACTACATCCTGC	59.891	GAATTGAAGCAAAATTTGTGGA	59.101						no
GNB1059	FI498793	(ATT)12	CACAAATTTTGCTTCAATTCCA	59.979	AGTGCGGAGTAGCCTGTGTT	59.937						Yes	2	0.21
GNB1060	FI498806	(TTA)5	AGCCTTTGCGTTCTTCGATA	59.982	CAACTGGAGCACTCTGGTGA	60.022						no
GNB1061	FI498817	(ATC)5	AGTTTCTTCCTCGACCGACA	59.844	GTTGATCATCCTCCCTTCCA	59.862						no
GNB1062	FI498836	(GTG)5actgaagttgacttcatgaactttatggtcgtctttcacccattgctgtca(T)10	CAAAGAAAGAAAGGCGATGG	59.817	TCGAGATTCCTCAATATTTTGCT	59.263						Yes	2	0.44
GNB1063	FI498859	(TA)7tt(A)10	GGAGCAAATCATGCCAAAAT	59.907	GAGTTTGGGATTGAAAATTGG	58.405						Yes	2	0.21
GNB1064	FI498901	(TCT)5	CCCCCTCCTCTCCTTCTCTA	59.766	CGGTCTTAGGTGCCATTGTT	59.993						no
GNB1065	FI498942	(TTC)5	AACACAAAGCCCACTCCATC	59.973	CCCATGACTAGGAGGTGGAA	59.92						no
GNB1066	FI498954	(AT)6	TCCATATGTCACAGGCAGGA	60.072	CCACAATCAAATATATCCAAAATACG	59.799						no
GNB1067	FI498966	(TTA)5	GCGGTGGAATAAATTCGATG	60.289	CCATTGGTTAAATCTTCCGGT	60.061						Yes	2	0.34
GNB1068	FI498989	(TTC)6tcaacctaaaacccttgttcgtaaaccctgaatccgtgttctaaacgcagcgctgagaaacataatagaagatggcaccgaactcgaaaaaatggc(AGA)5	TTAACAACCCGGACCCATTA	60.046	TGTTGCTCTTCCCTCTTTGG	60.366						no
GNB1069	FI498998	(TTA)5	TAGGAGAGTGGCAAATTCGG	60.206	CATGCACTCATGCCTACACC	60.144						no
GNB1070	FI499092	(CAA)5	AGTGTGTGAAAAGGGCAACC	60.012	AATTTACGGCTTTATGCCCC	60.168						no
GNB1071	FI499185	(AG)9	GACGAGGACTTCCGTGTAGC	59.874	CTTCCATTGGTCATTGTCCC	60.173						no
GNB1072	FI499253	(AT)24	TCCACCCAAATGTTACCAAAA	60.074	AATGTAAAAATCACCCTATGAAAAA	57.343						no
GNB1073	FI499277	(GCT)5	AGCAGAAAGCTAAAACCCCC	59.725	GGGGTTGCAGAAGATTGAAA	60.051						no
GNB1074	FI499287	(TA)6	TGGCGTTCATGGAAGCTAAT	60.606	TCAAGGACTCAAGGCTGACC	60.386						no
GNB1075	FI499367	(TC)16	AAGGTGGCTATGGAATCGTG	59.955	TTTGTGATGATCAAATGCAAAA	59.053						Yes	2	0.21
GNB1076	FI499451	(TA)7	GCCACTCTATCACCCCAGTC	59.535	AGAATCACCAAGGCACAAGC	60.263						Yes	2	0.21
GNB1077	FI499507	(CTT)5	GGCAAATTAGGAGGAAAGCC	60.041	AGCTCAGGCTAGAGCGACAG	60.058						no
GNB1078	FI499633	(CA)6	TCCCCACCAAGTACAGTCATC	59.835	ATGTTGAGTGTGGGTGGGAT	60.096						Yes	2	0.21
GNB1079	FI499680	(AG)8	AGATAGGTTCGGTCAAGGGG	60.319	CAAACACTTTTTCCCTCCCA	59.942						no
GNB1080	FI499815	(TCC)5	GCTTCTTCTTCTGTGTGCCC	59.997	CGGTAAGCGTACCTTCTTCG	59.898						no
GNB1081	FI499846	(TA)9	TAACCCAAGCTTCAACCCAA	60.472	GGGGACAAAATTACCCCAAT	59.756						no
GNB1082	FI499860	(AAT)5	GCAGGAGCAAGGACAAGAAC	59.997	AATGGCAGGAATTGAGATGC	60.043						no
GNB1083	FI499872	(GA)6	GAGAGAAGGAGGGAATTTTCG	59.294	TCCTTTCAAAATTTGTTTCAACT	57.078						no
GNB1084	FI500027	(AT)6	CTTACCTCGCGTCGTAAAGC	60.039	GCTAGTCGGCTTAAACTCCG	59.134						no
GNB1085	FI500040	(AC)6	TGGACCCAAACCCAATACAT	59.91	AATCGGAGCACCGTAGCTTA	59.867						no
GNB1086	FI500099	(GGT)5	GCATTACGGTTGCACAGAGA	59.871	ACGGAAACCGGATTAATGGT	60.431						no
GNB1087	FI500099	(TTC)5	TAGCCCATGACAACGACAAA	60.111	GTGGTTCTTCTGCTTCTGCC	59.997						no
GNB1088	FI500150	(TCA)5	TTTTGGAGTTCGCTTGCTTT	59.996	TTTTCAAGTGCTTGGGGAAC	60.088						no
GNB1089	FI500201	(TA)8	AAATATTTTTCTCTCCCATCTCAA	57.477	TGGGTTTATCAACTTCCCCA	60.162						no
GNB1090	FI500246	(TC)8(T)14	TTTAGCCGCTTAGACCAGGA	59.975	TGAAGCAAGAAAAAGCAGCA	59.872						no
GNB1091	FI500255	(TCT)5	CTTAACCCCTCTCCCTCCAC	59.928	GCTTTTGTCTTCCCTTTCCC	60.053						no
GNB1092	FI500304	(CT)6	TTTCTTAACTTTTTCAAAACCACC	57.954	GAATGAGATGGGGGAGGAAT	60.096						no
GNB1093	FI500407	(CT)8	TTGATTTTCAAATTTGTTTCAACT	57.049	GAGAGAGGGAGTGGATTTTCG	60.197						no
GNB1094	FI500471	(CT)6	CCGGAAGTGGAGGATGAATA	59.887	CCCAGTACTATGCGGGAAAA	59.953						no
GNB1095	FI500543	(TA)13(GA)9	GCCAAAGGTTTTCCCATTTT	60.164	GTTCTTCCCCTCCACAGTCA	60.088						no
GNB1096	FI500562	(TTC)6	CACCTTGACCGAAACACCTT	60.005	CGGTCTTAGGTGCCATTGAT	59.955						Yes	3	0.55
GNB1097	FI500599	(AG)6	AATGAGATGGGAGAGGGAGAA	60.022	TTTTTGTTTGTTTCTTAACTTTTTCG	59.285						no
GNB1098	FI500744	(AT)32	TCCCTGCTTTCATGAGCTGT	60.945	GCATGTCCTCATGCTTAGTTGA	60.278						no
GNB1099	FI500821	(AAG)5	AACCCCAGTGGACAAGACAG	60.002	ATGGGTGGTTGTGCTTTTTC	59.836						no
GNB1100	FI500829	(TG)6	CGTGCGCGTCTCTATGTAAA	60.037	GGGGAGAATGCATGAAGAAA	60.014						no
GNB1101	FI500883	(CAG)7	GCAGCAACTTCAAGGGACTC	59.997	TTGCTGCAGAAGCTGTGACT	59.929						no
GNB1102	FI501038	(TCT)6	CACAATTCCTAGGGTTGGGA	59.784	CGTTGTGTATGACACGGAGG	60.025						no
GNB1103	FI501046	(TC)8	CAGGATCCCCACCTACTTCA	59.92	AGGAGATGGATGGGAGTGTG	59.92						no
GNB1104	FI501202	(CT)7	TCCTTATCTTTTCAAAATTTGTTTCA	59.495	GATGAGGGAGAAGGATTTTCG	60.025						no
GNB1105	FI501239	(ACA)5	CACCGTAGCAGCCACTCATA	59.888	GAGGTGCTCTGTAAGGCTGG	60.012						no
GNB1106	FI501315	(TAT)6	TCCCCCTCTTCTTCTACTCACA	60.239	TTATTTTCGGCTGCCATTTC	60.04						no
GNB1107	FI501393	(TC)8	ATAACCCACCACCCTTCACA	60.088	GTTCCGAAACCTGCATCATT	59.939						Yes	2	0.21
GNB1108	FI501393	(TCA)5	CCTCCTCTCCCTGATTTTCC	60.008	TGCAGTGATGGGTTTCTCTG	59.831						no
GNB1109	FI501404	(TAC)5	AGAACAAAAAGTGTTGCCACC	59.135	TCAAAACACAGGTTGTTGAGTTC	59.179						no
GNB1110	FI501418	(TA)7	TCAACACATCCAAAACTCATGT	57.98	GCACTCATATGTTTGATTTGGG	59.343						no
GNB1111	FI501435	(TGA)5	ATGAGTTGCTGGGAGGAATG	60.073	ATGGGAGCTCTTGGCAGATA	59.797						no
GNB1112	FI501618	(TC)11	CACTGGAGCGTCGACTGTTA	60.049	GCATGCTAGCTAAGAATACTACCAAA	59.48						Yes	2	0.41
GNB1113	FI501648	(TTG)5	AGAGGGCTGGAACTGCCTAT	60.233	GCTACACTCAAGAGGACGCC	60.02						no
GNB1114	FI501702	(TA)44	TGAAGCAAATCCTAATTCCTAAAA	58.455	GAGCTGGTTTTGCTCAGGAC	59.997						no
GNB1115	FI501728	(TCT)7	ACCCACCTCACCCTCTCTCT	60.112	TTGTCTTCCCTTCCCCTTTT	59.912						no
GNB1116	FI501750	(GA)6	GAATAAGATGGGGGAGGGAA	60.089	CTTCTTATCTTTTCAAAATTTGTTTCA	58.538						no
GNB1117	FI501806	(AT)6	CGTCGGCATATGACTTTGGT	60.914	TTTTGGCGAGTTCCTACAAA	58.412						no
GNB1118	FI501907	(CT)6	TTTGAAATCTCTCCTCCCCA	59.6	CGGAAAAGCACACCAAACTT	60.147						no
GNB1119	FI501916	(TA)9	TTCCCTTTTGATTACCGCAC	59.938	TGAGAATCTTGGGAATTGGG	59.864						no
GNB1120	FI501956	(TTA)5	TCACATCCAATTCAGGGTCA	59.893	ACAGCCAATTTTCTTCACGC	60.257						no
GNB1121	FI501986	(TC)18	TTTTTCACATTCAGTCATGCG	59.72	ATGCATCCCTTTTTGGTGAT	59.249						Yes	3	0.59
GNB1122	FI502042	(TTTA)6	CCATGATGGAGAAAGGGAGA	60.003	TCTTTTCCAATCAAATCCTTTCA	59.937						no
GNB1123	FI502053	(AC)6	CCCAATTCCCAAACATAGAAA	58.794	TCCTTAATTTGGATCTTTGATTAGC	59.132						no
GNB1124	FI502057	(TA)9	TGTGACCACCTACTGCATCA	58.647	TGATTTAGCCCTTGATTGTGC	60.089						no
GNB1125	FI502226	(AGA)5	TTAGAATGTTGCTCGCCCTC	60.352	ATCTCTTTCCCACCCAATCC	60.133						no
GNB1126	FI502349	(AG)8	TTTGCTATCGACATTATGGCA	59.183	TGTTCCAAAATTTCTATTCTTTCTCA	59.593						no
GNB1127	FI502356	(AG)6	TGGATCCAGAGTTACTCCCAA	59.536	TTTACAGAATACGCCCCCAG	59.953						no
GNB1128	FI502374	(CT)6	GATTTGATGCATTTCGATTCA	58.565	AGGGATTGATGGATTGAGCA	60.426						no
GNB1129	FI502379	(TA)6	GCTCAAAACATGTCCCACAA	59.547	TAAGTGTGGGGAGGTCGTTC	59.966						no
GNB1130	FI502403	(AG)7	TCACTTCTCAATCCAAGCTTCA	59.993	TTCAAAAAGGGAGGAGCTGA	59.926						no
GNB1131	FI502449	(AAT)6agggatcctttataccacagtatagaagtccctgtgtgaatagaagaaaagaagaagagaaaatctgaactc(AG)7	TGACAAAGAAGAGGGCACAG	59.007	TCACTCACCAAAAATCCGAA	59.097						no
GNB1132	FI502449	(AGTT)5	GAGAAAGAGTTAGTTAGGTGGTTTTG	58.189	CCAAATCTTTTTCAAAACTAATTTCA	59.106						no
GNB1133	FI502496	(AAT)22	AAACTTCACAAAATAAGAAAGGGAAA	59.845	CTCCGCCAAGACTTCATCAT	60.218						no
GNB1134	FI502529	(AT)7	AAAAACCAGCAAAGCATTTAGAA	59.363	TGGATTTTGTGTGGGATGAA	59.75						no
GNB1135	FI502572	(AAT)5agagatcccc(T)12	GCTGCCATCTCCTCTTCTTG	60.096	TTTCGAAAATTCTCTTCTCTCTCA	58.822						no
GNB1136	FI502632	(TA)6	TGGTTGAGCCAATCCTATGC	61.003	TCACCAAACTTTCACAGCCA	60.278						no
GNB1137	FI502670	(TAA)5	TCCGGATAACAAAAATGGGA	60.124	GGTTTTGGCAATTCATGAGAG	59.56						no
GNB1138	FI502748	(CTTTT)5	TGTTTTCTTTCTCTTTTCACTTTCA	58.706	GAACATGCAAGCAACCCTTT	60.118						no
GNB1139	FI502797	(TA)7	TATGTCACACTCGGAAAGCG	59.864	GAATTGTATTTGTCTTTGGTTATGG	58.043						no
GNB1140	FI502860	(GGA)6	TCCGGCTTAGGAAGAAGTCA	59.948	AAGAGTCCAGGAGGCTAGGG	59.834						no
GNB1141	FI502904	(CT)10	TCCTAAATCCTAAGAGAGAGGAGAGA	59.585	TTTTTGACCCAGTTTTTGGC	59.953						no
GNB1142	FI502935	(TGA)5	CAAGTCCGAGTTCTTGCTCC	59.989	TCTGGGCCATTCAAATTCTC	60.014						no
GNB1143	FI502985	(AAAT)5	GTTAAACGCGCAAAAGAAGC	60.027	TTGAAAAGAAATTGAAGAAGATTTGA	59.689						no
GNB1144	FI503037	(AGA)6	CACGATATCCATCCAAACCC	60.014	TAGGGAGCTCTGTTGCGATT	59.978						no
GNB1145	FI503064	(TAA)7	CCAGCACAGATTTATAGAGAAGCA	59.939	CTACGACGATGGTGGAGGTT	59.989						no
GNB1146	FI503120	(TA)6	CAAGTCAAAGGATGCAGGTG	59.288	TGTGTTCATGGCCAACCTAA	59.964						no
GNB1147	FI499057	(AT)31	GCCATTGAGGCATAAATCATC	59.387	AAGCCTTGAGGCATGTTAAGAG	59.913						no
GNB1148	FI499498	(TC)7	ACCTATGGGCCTATTGGGTC	60.039	TTTGTTTTGGATGGGAGAGG	59.903						Yes	4	0.54
GNB1149	FI499613	(AGA)6	AGTGGTTTTGATGGGCTTTG	59.971	TTCCCTCTCTCTCCCTCTCC	59.883						no
GNB1150	FI500694	(CTT)6	GTAACGTGGCCATTTCTTGC	60.511	GAGATCCTTCTGCTTGACCG	59.95						no
GNB1151	FI501312	(GAA)5	AAGTGTAGTGCCACCGGAAG	60.171	CCCTCTCTCAACCCCTTTTC	60.045						no
GNB1152	FI502874	(TA)24catatatatcaacaatgttggagcctcttgaagtggacacacttgtctgaacccgtgattcagtaatcaaactttttttttaaactg(T)13	TTGATAATGTCTCCACAATTTGTAA	57.718	AGAAACAAACCTGAAGGCCA	59.711						Yes	2	0.41
