# Supplementary material for: Development and characterization of BAC-end sequence derived SSRs, and their incorporation into a new higher density genetic map for cultivated peanut (Arachis hypogaea L.)
Source: BMC Plant Biol. 2012 Jan 19;12:10. doi: 10.1186/1471-2229-12-10 (PMC3298471; doi:10.1186/1471-2229-12-10)
Supplement: Additional file 2 — List of mapped SSRs in the F2 mapping population of Tifrunner × GT-C20. [file 1471-2229-12-10-S2.XLS]

## Sheet: Sheet1
Marker name	motif	Forward primer (5'-3')	Reverse primer (5'-3')	Product size	Resource
Ad90F2	(TAT)25	CTCAATGGCCGGTATGATTAGT	TTGAGATAACGCTTCCGAAAAT	309	Leal-Bertioli et al. 2009
Ad90K4	(AT)23	TTTTCGGTCAAAACAAATCACA	TTATTGCACTTGGCATTTTGAG	198	Leal-Bertioli et al. 2009
Ad91O22	(AG)25	ATGACAATGGTGGTTTGTGTGT	ATATTCGTGTTTTCGTGCCTTT	280	Leal-Bertioli et al. 2009
Ad92L5	(AT)7	GTTGGACTTCAATAATTTCGGC	GTGTGTTTGAGAAATCCGTTGA	216	Leal-Bertioli et al. 2009
Ad92O23	(GA)8	TACACTTCCCTGCAATTCCTTT	CGGTTTAGACGAAGACGATGAT	192	Leal-Bertioli et al. 2009
Ad95D7	(AT)19	CATTTTCACAACCTCAGTCCAA	ATTTCATACGGAGGTAGGGGAT	229	Leal-Bertioli et al. 2009
Ai119F10	(TA)13	TGGCAATTGATTAGAGATTAGA	CAGAAGAGGTGGGAGAGA	221	Leal-Bertioli et al. 2009
Ai119G12	(CAT)18 (TTA)14	TTCCAAAACATACAAGTGAGTGC	CCCTTCTTCCTTCTTGTTTCTG	225	Leal-Bertioli et al. 2009
Ai119H15	(AT)11	CCCTTCATTCTCCCTCTTTTCT	CAAGCAATGGCAACTTCAGATA	315	Leal-Bertioli et al. 2009
Ai121G16	(TTA)8 (TTA)17	ATGAATTGGGAGAGAAAACGAA	TGAAAAGAAACAATGGGACAGA	386	Leal-Bertioli et al. 2009
Ah1TC0A01	(TC)25	TCAACGCGACACAAGAAGTC	GTCGGTAAATCCGACGAAAA		Moretzsohn et al. 2005
Ah1TC1A08	(AG)30	AAGGGGTTAAGGGCATGACT	CCACAAATGGGTCGTCGAT		Moretzsohn et al. 2005
Ah1TC1B02	(CT)25	AACATGCATGCAAATGGAAA	GCCAAAGTCACTTGTTTGCTT		Moretzsohn et al. 2005
Ah1TC1D02	(TC)30	GATCCAAAATCTCGCCTTGA	GCTGCTCTGCACAACAAGAA	242	Moretzsohn et al. 2005
Ah1TC1E05	(GA)30	GAAGGATAAGCAATCGTCCA	GGATGGGATTGAACATTTGG		Moretzsohn et al. 2005
Ah1TC1E06	(TC)21	ACCGTTACGAACGCTTTGTC	TCCCTCTCATACGACACCCT	141	Moretzsohn et al. 2005
Ah1TC2A02	(CT)32	CTCCCTTGTGGGTATGTGGT	GGCTCCCATTCATTCTCAAA	194	Moretzsohn et al. 2005
Ah1TC2E05	(GA)23	GAATTTATAAGGCGTGGCGA	CCATCCCTTCTTCCTTCACA	102	Moretzsohn et al. 2005
Ah1TC3A12	(TC)27	GCCCATATCAAGCTCCAAAA	TAGCCAGCGAAGGACTCAAT		Moretzsohn et al. 2005
Ah1TC3B04	(TC)23	GAAGAAGAAGTCACTGCGGC	AAGCTAGTTTCTGATTAAAGCACCA	241	Moretzsohn et al. 2005
Ah1TC3B05	(AG)25	GGAGAAAACGCATTGGAACT	TTTGTCCCGTTGGGAATAGT	249	Moretzsohn et al. 2005
Ah1TC3G01	(TC)14 + (TC)12	GACGGTAATCGTGCCCTAAA	TGCAGTAGTGGCAGCAGAAC	250	Moretzsohn et al. 2005
Ah1TC3H02	(AG)5 + (AG)25	CTCTCCGCCATCCATGTAAT	ATGGTGAGCTCGACGCTAGT	280	Moretzsohn et al. 2005
Ah1TC3H07	(GA)20 + (TTC)4	CAATGGGAGGCAAATCAAGT	GCCAAATGGTTCCTTCTCAA	246	Moretzsohn et al. 2005
Ah1TC4A02	(GA)26	ATTCAAATCGGAATGGCAAG	GAGCAAAGGGCGAATCTATG	280	Moretzsohn et al. 2005
Ah1TC4C11	(CT)18 + (TC)10	TCCTGACTGGGTCCTTTGTC	CCAAAGGGGAGTACGAACAT	417	Moretzsohn et al. 2005
Ah1TC4E09	(TC)22	CTTTCTTCCCCCTTGAACCT	GATCAAGTGAAAATGTTAGTATAAG		Moretzsohn et al. 2005
Ah1TC4F10	(TTC)33	TCCAAGTACCTTCTTCTTCTTCTTC	CGTTGAAGTCAATCCAGATCC		Moretzsohn et al. 2005
Ah1TC4F12	(CT)23	GATCTTTCCGCCATTTTCTC	GGTGAATGACAGATGCTCCA	220	Moretzsohn et al. 2005
Ah1TC4G02	(TC)27	GATCCAACTGTGAATTGGGC	CACACCAGCAACAAGGAATC	130	Moretzsohn et al. 2005
Ah1TC4G10	(GA)20 + (GA)5 + (GT)5	TTCGGTCATGTTTGTCCAGA	CTCGAGTGCTCACCCTTCAT	205	Moretzsohn et al. 2005
Ah1TC4H07	(TC)32	CCTCCGTTGCTCTTCTGAAC	GATCAAGCACTTCAGACAATGG	166	Moretzsohn et al. 2005
Ah1TC5A07	(AG)15 + (GA)8	GTTTGGTTCTCCCTCCTCCT	AGCCTCTTCATTCCCCTCAT		Moretzsohn et al. 2005
Ah1TC5C05	(AG)6 + (AG)14	TCATCTTCACTTCCCCTTTCA	CCCAACCAAATCCAACACTT		Moretzsohn et al. 2005
Ah1TC5D01	(TC)20	CATTGACCACTCACATCCGT	GATGGGAGTGTGTATTCGGC	126	Moretzsohn et al. 2005
Ah1TC5D06	(AG)21	GAAATTTTAGTTTTCAGCACAGCA	TTTTCCCCTCTTAAATTTTCTCG	174	Moretzsohn et al. 2005
Ah1TC6E01	(GA)22	CTCCCTCGCTTCCTCTTTCT	ACGCATTAACCACACACCAA	154	Moretzsohn et al. 2005
Ah1TC6H03	(AG)21	TCACAATCAGAGCTCCAACAA	CAGGTTCACCAGGAACGAGT	210	Moretzsohn et al. 2005
Ah2TC07A02	(CT)6 + (GA)19	CGAAAACGACACTATGAAACTGC	CCTTGGCTTACACGACTTCCT		Moretzsohn et al. 2011
Ah2TC11A04	(CT)16 + (CT)33	ACTCTGCATGGATGGCTACAG	CATGTTCGGTTTCAAGTCTCAA		Moretzsohn et al. 2012
Ah2TC11B04	(GA)20	GATCTGAAGGCTCTGATACCAT	GATCTCAACCAGAACAGTATGC		Moretzsohn et al. 2013
Ah2AC2C02	(GA)24	CTTCGACGGAAGATCGTATTT	GGGTGCTATAATGGCTGAACT	127	Moretzsohn et al. 2005
Ah2AC2C05	(TG)17	CAAGGAAGCGTGAATTGTTAG	TGTGGACTATGCTTGTCATGTT	300	Moretzsohn et al. 2005
Ah2AC2C12	(TA)6 + (TG)20 + (GT)6	TATCGAGCCGAATATGAAT	GCAGGATTTTGTAATTGAGAG	204	Moretzsohn et al. 2005
Ah2AC2H11	(CT)18 + (CA)17	TCCTTTACTTGTGCAGTTGTGC	AAAACGCCATGTGGTGGAT	250	Moretzsohn et al. 2005
Ah2AC3F07	(TG)46	TATCCTGCTTCAGCTCCCATT	CGGCCCAGCATTCTAAAGTA	254	Moretzsohn et al. 2005
Ah2TC11A02	(AG)19	AATCGGAATGGCAAGAGACA	AGAGCAAAGGGCGAATCTATG		Moretzsohn et al. 2005
Ah2TC11E04	(AG)23	ACGACACCCTGAAATCAAGTTT	CCGAAGGCACCAAAAAGTAT		Moretzsohn et al. 2005
Ah2TC11F12	(AG)22	TGAGTCTGTGGAAGAATAAGAGAAG	TGAGTCTATCGCCGCCTAC		Moretzsohn et al. 2005
Ah2TC11H06	(AG)34	CCATGTGAGGTATCAGTAAAGAAAGG	CCACCAACAACATTGGATGAAT		Moretzsohn et al. 2005
Ah2TC7A02	(CT)6 + (GA)19	CGAAAACGACACTATGAAACTGC	CCTTGGCTTACACGACTTCCT		Moretzsohn et al. 2005
Ah2TC7C06	(GA)23	GGCAGGGGAATAAAACTACTAACT	TTTTCCTTCCTTCTCCTTTGTC		Moretzsohn et al. 2005
Ah2TC7E04	(AG)16	GAAGGACCCCATCTATTCAAA	TCCGATTTCTCTCTCTCTCTCTC		Moretzsohn et al. 2005
Ah2TC7G10	(GA)17	AATGGGGTTCACAAGAGAGAGA	CCAGCCATGCACTCATAGAATA		Moretzsohn et al. 2005
Ah2TC7H02	(C)12 + (TC)35	TCAGGATAATGACAGAGTGAGT	GGAAGAAGACCTTTGATGAG		Moretzsohn et al. 2005
Ah2TC7H11	(AG)18	AGGTTGGAACTATGGCTGATTG	CCAGTTTAGCATGTGTGGTTCA		Moretzsohn et al. 2005
Ah2TC9B08	(GA)22	GGTTGGGTTGAGAACAAGG	ACCCTCACCACTAACTCCATTA		Moretzsohn et al. 2005
Ah2TC9B12	(GA)17	GGCTGGGCTATGTTGATGT	TGCAGTACCTAAACCACCACTAC		Moretzsohn et al. 2005
Ah2TC9C06	(AG)18 + (AG)49	CAAATGGCAGAGTGCGTCTA	CCCTCCTGACTGGGTCCT		Moretzsohn et al. 2005
Ah2TC9F04	(TC)23	CCTAAACAACGACAAACACTCA	AAGCACAACACAGAACCCTAAA		Moretzsohn et al. 2005
Ah2TC9F10	(AG)31	ATCACAATCACAGCTCCAACAA	GGCAAGTCTAATCTCCTTTCCA		Moretzsohn et al. 2005
Ah2TC9H08	(AG)21	GCCAAAGGGGACCATAAAC	TCCATCTTCCATCTCATCCAC		Moretzsohn et al. 2005
AS1ML1G04	(TA)6	GAAGGACTGAAGACTACTTT	ATCCAGTAGATTACGTTACA	132	Moretzsohn et al. 2005
AS1R12A06	(GA)14	TTCCTAAACTGGAAGCGTGTTC	CAAGAGCTTTCTTCTGCCATTC		Moretzsohn et al. 2005
AS1RN13D04	(CTT)5 + (TC)9	CCGAGGTAGAATCGCAAGC	GTAATGCCAGGGAGAATCAGC	272	Moretzsohn et al. 2005
AS1RN17F12	(TTA)23	TCATCACACTCCAAAAGCAC	GCAGGATTCAACACCAGTAGTAG	260	Moretzsohn et al. 2005
AS1RN9C02	(CTT)7 + (TCT)5	CGTTACACTGAGCCAGCAACTC	ACGGCGGCGATAGTTTCA	222	Moretzsohn et al. 2005
RN26G9	(TTA)20	CTTCACACAAGTGCTTCAACTG	TGACTTTCATATGCACCTCTCA		Proite et al. 2007
RN35H04	(TA)9	CATCAAAAGTGTTTTCTTGGTTTG	AAAGTGAATTACAAGTGCAAAGAGG		Proite et al. 2007
RM13A12	(TTA)20	TGGTGAAGAACGGAGTTATTAG	CGAGATTAGGTATGTATTGACTTC	303	Proite et al. 2007
Ah3TC19B07	(TC)29 (CT)38	ACATGGTATCACGGTGTGAAAT	ACACAGAACAGCTCCTTGATTC	160	Bertioli (2010), unpublished
Ah3TC19B11	(TC)18	ATCTCTTCCAACAGTTTGGGG	ATGCATCGCAAACATCACTCT	232	Bertioli (2010), unpublished
Ah3TC19E01	(TC)34	ATCAGAAACAGAACCCTGGAGA	GGGGAAGAAGAAAGCGGA	348	Bertioli (2010), unpublished
Ah3TC20B05	(GA)28 (TA)7	GCATGTAAACTATGCAATCGCT	CAACAACTTATTCCACCAAATATCA	138	Bertioli (2010), unpublished
Ah3TC21C10	(GA)18	ACAGGATTGGGAAAATGTTGAG	CCGCCTCAATAACAATAACCTT	165	Bertioli (2010), unpublished
Ah3TC21D06	(CT)12	ATCCTTACCCCAAAGCAACG	TGGTGATGGAGTTGAATGAATG	170	Bertioli (2010), unpublished
Ah3TC23C08	(GA)22	AGCAGAGTGGAAAACGAAGAAG	GTCAGTTTGTGAATCGGGTTTT	163	Bertioli (2010), unpublished
Ah3TC23F04	(GA)20	CACGTGTAATAGTTGCTCAAAAT	TATATGCATCAGACTCTCCAGC	131	Bertioli (2010), unpublished
Ah3TC24B05	(TC)30	ATTGATACCTCTTTGCTCTCGC	TGAAACCCTAACTAGCTCGGAA	176	Bertioli (2010), unpublished
Ah3TC27H12	(AG)21	TAACGAATGACATCAATCCCTG	TCTCACTTTGCACTCTCCTCAA	151	Bertioli (2010), unpublished
Ah3TC29C07	(AG)9	CTCTTCTGAGCTGGAGACAA	CTTAATTTCCACCCATACCA	192	Bertioli (2010), unpublished
Ah3TC30D04	(GT)12 (GA)12	TCCATGAAGTCAAGGTTCTGGT	TGTTCATCAACCAATTTGCATC	185	Bertioli (2010), unpublished
Ah3TC31G11	(AG)18	TTTTGAGACTGTTGGTGGTGTC	CACTCTGATCACGTGCAATACA	170	Bertioli (2010), unpublished
Ah3TC31H02	(GA)20	AGTCATGTCCATTTCATATACAG	TTTTGGACTTACACCCTCTA	168	Bertioli (2010), unpublished
Ah3TC31H06	(CT)21	CATGTGGATATCTTTATTTCCT	CAGAAGATTCAAACTGGTAAA	121	Bertioli (2010), unpublished
Ah3TC38D06	(AG)12 (AG)18	GGTTGTTGGAAGAAGACAAAGG	AGACTCCTCCTTCCCTGCAT	224	Bertioli (2010), unpublished
Ah3TC39F01	(AG)34 (GA)7 (AG)16	ATCTATAAATTGGAGGATGAC	CAAGATGAAAGCTCAAAA	171	Bertioli (2010), unpublished
Ah3TC41A10	(GA)24	GTTTTGCTTCCTAATAATAAAGG	ATTCCCAAACTCTCTTCTCTC	101	Bertioli (2010), unpublished
Ah3TC41C11	(AG)25	CACCAGAAAACATGAGAGCAAA	CATCCACCTTCGTGTTAACCTC	128	Bertioli (2010), unpublished
Ah3TC41E09	(CT)28	TTTAATTTTGACACGTTGGGTG	ACACAGCAAAGCAACAGATGAT	298	Bertioli (2010), unpublished
Ah3TC42A02	(AG)21	AGAAATTGTGGAAATGAAGGGA	CACTTACAGAGCTGTTTTCGCT	107	Bertioli (2010), unpublished
Ah3	(GA)15.(AG)7.(GT)7.(GA)7	TCGGAGAACAAGCACACATC	TTGCGCTCTTTCTCACACTC	202	Gimenes et al. 2007
Ah26	(CT)14	GAAAATGATGCCATAAAGCGTA	AGTGTAACACCCCGTTAGCC	182	Gimenes et al. 2007
Ah4-4	(GA)19	CGATTTCTTTACTGAGTGAG	ATTTTTTTGCTCCACACA		Hopkins et al. 1999
Ah-590	(TTC)8.(TTC)4.(CTT)10	CAAAACGCAATGCAAGGTACG	ACGAACGTGCAGCAAGAAGAAG	225	Moretzsohn et al. 2004
Ah-671	(AGC)8 + (AAC)17	AGAAAGAGCACGGGACATTACC	ATGAATGAGTGGTCATACGCGA	438	Moretzsohn et al. 2004
AHGS0108	(AG)47	GGTGAGGGAAAGAATCCACA	ACAAGGGTGACTTTGTTGGC	261	Isobe (2010), unpublished
AHGS0132	(AG)38	CAAATGTACCTTCGGCGATT	TTACGAACACCCCCTTTCTG	269	Isobe (2010), unpublished
AHGS0134	(AG)36	GAATCTGCTGTGGACCGTCT	GCAGATGGAGAAGCCATGA	235	Isobe (2010), unpublished
AHGS0138	(AC)35	CATATTGACGGTGATGGCAG	CCGACCCTAATCCTAATACAACA	223	Isobe (2010), unpublished
AHGS0147	(AG)32	TAACAGCCGGATCAAACTCC	ACCACCACCTGCAATCACTT	294	Isobe (2010), unpublished
AHGS0151	(AC)31	AGCAAATGAAGGTGAGGGTG	GCCCAAAAATGCTAACGAAG	155	Isobe (2010), unpublished
AHGS0202	(AC)25	CAATTCGTTTATCACCCGCT	TTGCAACGACGAGTCTATCG	127	Isobe (2010), unpublished
AHGS0230	(AG)23	GGAAGCATCACCCTTCAAAT	GATGTTAGCATTTGATGAAAGTCA	293	Isobe (2010), unpublished
AHGS0266	(AG)20	AGAGCTCGAAGAGGGAGCTT	TGATCTCCTCTGCTTGGACA	119	Isobe (2010), unpublished
AHGS0278	(AG)20	GGAACTCCAGTGACAGGCTC	ACCTGCCGTTGTTTCTCATC	197	Isobe (2010), unpublished
AHGS0347	(AC)17	AACCAGTATCCCTTCCGCTT	AGTTTGTTGCCAGTTTCGCT	269	Isobe (2010), unpublished
AHGS0357	(AC)16	CCTTTCCTTCCTTCATTCCC	AACATCTGCCAAATGCAACA	227	Isobe (2010), unpublished
AHGS0369	(AC)16	ACGATTCGACGGAGAGAGAG	TTCAAACACAGAACCCCTCC	170	Isobe (2010), unpublished
AHGS0590	(AG)15	AAGCCCTTCTCCCTCACTTC	ATAGTGGACCTCAACCACGG	288	Isobe (2010), unpublished
AHGS0599	(AC)13	AGATTGGTGGTGACAGAGGC	GCCATCGATGTAACCCTCAC	293	Isobe (2010), unpublished
AHGS0695	(ATC)6	TGGTGTGTTGGGAAATGAGA	ACAGCAGAATCTCGGGCTAA	228	Isobe (2010), unpublished
AHGS0729	(AG)11	TGGTTGTTCTAACCCTTCGG	TCACTATCCCATCCCTGCTC	224	Isobe (2010), unpublished
AHGS0798	(AG)9	CGTAGTTGGTGGTAGCCGAT	GAACCGTTAACCCTCTTCCC	173	Isobe (2010), unpublished
AHGS0993	(AAG)5	TGGAGAAACTGTGGGAAACC	TCACATATGCATTGACCTTTCA	274	Isobe (2010), unpublished
AHS0116	(AAC)16	ACAAGACCACCACCATAGCC	CGGTTATGAGGGGGAAGATT	134	Isobe (2010), unpublished
AHS0161	(GGC)8	TTTTTGCAGTCAATGGTGGA	TCCAGAGGtGGTGTTGTCAG	164	Isobe (2010), unpublished
AHS0970	(AAT)5	CATCATTTGCAAAAGCCCAC	GGGTGAGTCATTGTTTGGCT	131	Isobe (2010), unpublished
AHS1684	(AG)19	GCTGCGGTTTCGATCCAT	GCGCAGAGAGAGAGAGGAAA	138	Isobe (2010), unpublished
AHS1750	(AATT)5	ACAGAAGGCAAGGAAGTTCG	AGCGGTTTGAGGAGAGATGA	286	Isobe (2010), unpublished
AHS1855	(AAG)5	GCTGTCTCCAGGTTCTCAGC	AAGGTGGTCATCGACGTAGG	205	Isobe (2010), unpublished
AHS1943	(AT)32	GCAGTTGCAGTGCCAAAAT	CAGCAAGCTTGTCCTCCAAT	199	Isobe (2010), unpublished
AHS2037	(AAG)11	TGGCCTTGATTACTCTCGCT	ACAGGGGTCTGGAGGAAGTT	235	Isobe (2010), unpublished
AHS2312	(GGT)7	CTTACCCACCAATTCTTCGC	TTGCTTCAGCAAAGTCAACG	200	Isobe (2010), unpublished
AHS2567	(AAT)7	TTTTCTGGTGGATTTTTCGC	TCTGTGACTAGTGCATCCGC	250	Isobe (2010), unpublished
GNB486	(TTA)16	CATTGCAGTTTCCCAGGAGT	TAGCACTCAGTCGGTCTCCA	209	Cook et al. 2008, (http://www.ncbi.nlm.nih.gov/nucgss/FI280131)
GNB2	(TC)17,(CA)12,(CA)7	CTTGCTGTGGTGGATTTCCT	GCCTCCAATTTGCGAATCTA	239	Cook et al. 2008, (http://www.ncbi.nlm.nih.gov/nucgss/FI280191)
GNB580	(TAA)13	TTATTGGGACCAATTTGGGA	ATGCACTGAACATGGGCATA	231	Cook et al. 2008, (http://www.ncbi.nlm.nih.gov/nucgss/FI282313)
GNB904	(ATT)18	TGAGCTGTTATGTTTTCTCTGGG	AAATTCCAAGCCAAACACCA	152	Cook et al. 2008, (http://www.ncbi.nlm.nih.gov/nucgss/FI282438)
GNB38	(GA)11,(GGAG)6	TCCAGGGTCACTGTTCTTCC	CGTTGGTTTCATCAAAGGCT	181	Cook et al. 2008, (http://www.ncbi.nlm.nih.gov/nucgss/FI283252)
GNB41	(TAGA)11	TTGATGTGGCATCATTAGCAA	TGCCAATTCAGCTTTCACTTT	262	Cook et al. 2008, (http://www.ncbi.nlm.nih.gov/nucgss/FI283341)
GNB451	(AGA)6	GCTTTTGTCTTCCCTTTCCC	CACAAACCCCCTCTTCTTCA	215	Cook et al. 2008, (http://www.ncbi.nlm.nih.gov/nucgss/FI283816)
GNB613	(TTA)14	TTTGTGACGTTTTGTTGGGA	AACGAAACGCACGGTTTTAG	175	Cook et al. 2008, (http://www.ncbi.nlm.nih.gov/nucgss/FI284921)
GNB65	(TTA)23	TTTTTCTGGACCAAGCCTCT	TGAATTCGGGCTACTGATCC	268	Cook et al. 2008, (http://www.ncbi.nlm.nih.gov/nucgss/FI285037)
GNB616	(AAG)11	GTGCCATCAATGGTTATGGA	CCAAACCTACTCCCTCTCCC	244	Cook et al. 2008, (http://www.ncbi.nlm.nih.gov/nucgss/FI285178)
GNB70	(AT)30	CTGCAGCTGCGGTAACTAGA	GGTAAGGTGCTCCTGCAAAG	203	Cook et al. 2008, (http://www.ncbi.nlm.nih.gov/nucgss/FI285498)
GNB619	(CAC)5,(CAT)12	TAACCACAAGCAAGGCAACA	AATGGCTTCCAGAAGCTTGA	242	Cook et al. 2008, (http://www.ncbi.nlm.nih.gov/nucgss/FI285566)
GNB76	(AT)19	GGGAACGAATGAAGTAGGCA	GCATGGGTTTCAAGGTCTGT	154	Cook et al. 2008, (http://www.ncbi.nlm.nih.gov/nucgss/FI285843)
GNB625	(AT)28	TTCACGTATTGTCCAAGGCA	TGGTCTGAGGGTAGGGTGAG	279	Cook et al. 2008, (http://www.ncbi.nlm.nih.gov/nucgss/FI286092)
GNB873	(ATA)18	TTTTGGCCATCAAATATTGTCTT	AAACATCGAGAGAATCAACCAAA	259	Cook et al. 2008, (http://www.ncbi.nlm.nih.gov/nucgss/FI286153)
GNB629	(TCT)7	ACGTTCAGATAAACCGGCAC	GCTGGGTGAAGAAACAAAGC	141	Cook et al. 2008, (http://www.ncbi.nlm.nih.gov/nucgss/FI286549)
GNB87	(AT)11	GCCTGTAGCACTGCAAACAA	GGAATAGGGGCAAGAATGGT	261	Cook et al. 2008, (http://www.ncbi.nlm.nih.gov/nucgss/FI286847)
GNB99	(AAT)11(TAT)27	TGGACATTTTAGTCTCCAAAAACA	TCTTAACGCAAACCAACTTGAA	246	Cook et al. 2008, (http://www.ncbi.nlm.nih.gov/nucgss/FI287794)
GNB643	(TG)6	CAGATTACCAATCCCAGCGT	TTTCTGGTTTGCACACTGCT	236	Cook et al. 2008, (http://www.ncbi.nlm.nih.gov/nucgss/FI287916)
GNB100	(TA)19	TTCCTAGAGTGTTTTGGCTTACTG	AAAAACCTAATTATTCGACTTAAAGCA	234	Cook et al. 2008, (http://www.ncbi.nlm.nih.gov/nucgss/FI287922)
GNB877	(AT)34	TCAGCGGCTACGATGAATAA	TGGGTATCCACAACCACAAA	267	Cook et al. 2008, (http://www.ncbi.nlm.nih.gov/nucgss/FI288197)
GNB649	(TCT)8	GAAGCTTTCCATGCACCAGT	TGAATCCAACAACCACAGGA	247	Cook et al. 2008, (http://www.ncbi.nlm.nih.gov/nucgss/FI288631)
GNB652	(AT)21	CAAAGTCGCACAAAGTGGAA	AACTCCGCAGGCTGTGACTA	230	Cook et al. 2008, (http://www.ncbi.nlm.nih.gov/nucgss/FI288861)
GNB665	(AT)14	AAATTGTGGGGACGAAGGAT	TCTTAACTCAGCATTGGGGC	215	Cook et al. 2008, (http://www.ncbi.nlm.nih.gov/nucgss/FI289919)
GNB136	(GA)16	GATTTAATGGGGGATGAGGG	TCACCCACACCCTTTTGATT	101	Cook et al. 2008, (http://www.ncbi.nlm.nih.gov/nucgss/FI290769)
GNB138	(TA)18	CAGCCCGATGAAGGAATAAA	CGACCTAAACTCCGTAGGCA	230	Cook et al. 2008, (http://www.ncbi.nlm.nih.gov/nucgss/FI291025)
GNB675	(TAA)14	TCTCATCACTTCGCAGTTCG	GCAAAGGGACAAGTTGGGTA	272	Cook et al. 2008, (http://www.ncbi.nlm.nih.gov/nucgss/FI291213)
GNB1040	(AT)21	TCACTTTTGAGTGTGCCTGC	TCCATTAGTGAGAATACCCTAACAAG	217	Cook et al. 2008, (http://www.ncbi.nlm.nih.gov/nucgss/FI291947)
GNB154	(AT)19	AGCACGGACACAACAAGAAA	GACTAGCCGGCCTAAACTCC	119	Cook et al. 2008, (http://www.ncbi.nlm.nih.gov/nucgss/FI292541)
GNB155	(TA)6	AGAACGCGAGATTACGCAAC	GTCTGGGCGTCAGATTAGGA	186	Cook et al. 2008, (http://www.ncbi.nlm.nih.gov/nucgss/FI292723)
GNB159	(GT)8c(TG)24	CGAATCGGAACACCGTACTT	TTTTAAATGTTTGGCCCAGG	276	Cook et al. 2008, (http://www.ncbi.nlm.nih.gov/nucgss/FI293034)
GNB970	(AG)22(TG)6	CAACGTCAAAGGTAGCAGCA	TTCGCATTCAGTCTCCCTCT	200	Cook et al. 2008, (http://www.ncbi.nlm.nih.gov/nucgss/FI293041)
GNB695	(TTA)17	TCTGTGCTTTACCTTTCAGTTG	TCGAAGAGAACATGCTCAACA	232	Cook et al. 2008, (http://www.ncbi.nlm.nih.gov/nucgss/FI293462)
GNB167	(TTA)13	GGCAAATTTTTCACCTAGCG	TCAATACTTTCGTTGCATGGAT	126	Cook et al. 2008, (http://www.ncbi.nlm.nih.gov/nucgss/FI293700)
GNB179	(AT)10	TCATGGTTTGGTTCGACTGA	TCGTTTCCTCATATGCTAATGC	273	Cook et al. 2008, (http://www.ncbi.nlm.nih.gov/nucgss/FI294758)
GNB703	(CT)7	GCAACATAAAGTAATCAACAAGGG	CCACGTTTTGACCCAATTTT	261	Cook et al. 2008, (http://www.ncbi.nlm.nih.gov/nucgss/FI294766)
GNB716	(TC)13	TCAATTTCTTTCTGTTGTTGCAC	TGGGAGCAGAAAATCAGCTT	238	Cook et al. 2008, (http://www.ncbi.nlm.nih.gov/nucgss/FI296916)
GNB981	(AG)54	AACTGGTTAGACCGGGTTCA	TGTCACCCCTCACTCTCATCT	223	Cook et al. 2008, (http://www.ncbi.nlm.nih.gov/nucgss/FI297476)
GNB983	(AAT)15	TCGTTGGACTGCTACAAACG	TGGACACTTTGTAGTTCACCG	224	Cook et al. 2008, (http://www.ncbi.nlm.nih.gov/nucgss/FI297754)
GNB736	(TA)12	CCTTTAACTTCCATGGGCCT	AACAAGCAAAATCACACGCA	205	Cook et al. 2008, (http://www.ncbi.nlm.nih.gov/nucgss/FI298702)
GNB216	(AT)17	TCTCTGTCGTCATAGGGTTAGGA	CCGAACAAATCAATTTAGCCA	196	Cook et al. 2008, (http://www.ncbi.nlm.nih.gov/nucgss/FI299112)
GNB218	(GA)8	GCCATATTTCTGTCAAATCAAAA	TACCATCTGGTTTACCCCCA	161	Cook et al. 2008, (http://www.ncbi.nlm.nih.gov/nucgss/FI299323)
GNB742	(AAAT)7	TTTGATAAGGACTCGCTGGAA	AAGGCATAAATCTAAAATATGCACAC	277	Cook et al. 2008, (http://www.ncbi.nlm.nih.gov/nucgss/FI299465)
GNB519	(AAT)11(TAAT)8	TTTTATAGAGCGAAATCACAAGTAAA	TTCGGAACAAAGGTTATGGG	182	Cook et al. 2008, (http://www.ncbi.nlm.nih.gov/nucgss/FI301371)
GNB523	(AG)30	TCACAAAATGCTTGGAATGC	GAACTGAGCACAAACTCAGTAACAA	250	Cook et al. 2008, (http://www.ncbi.nlm.nih.gov/nucgss/FI303699)
GNB284	(TC)6tt(TC)6	AATGCGTCATTTAGGCAAGG	GCTCTGCATGGTAGGGTGTT	224	Cook et al. 2008, (http://www.ncbi.nlm.nih.gov/nucgss/FI307081)
GNB533	(AAT)6	GAGATGCGTCAAAGGGCTTA	TCTAAATGGGTGGACAAGCG	234	Cook et al. 2008, (http://www.ncbi.nlm.nih.gov/nucgss/FI307143)
GNB317	(TAA)29	GAAAAGCTTGCAAAATCGAGA	TCCTTCCATGTTGGTGAATG	256	Cook et al. 2008, (http://www.ncbi.nlm.nih.gov/nucgss/FI309813)
GNB320	(AC)6(AG)14	GAATTCCTGGCTCGAACTTG	ACCCCTCCATTTCGTCTTCT	264	Cook et al. 2008, (http://www.ncbi.nlm.nih.gov/nucgss/FI309990)
GNB324	(ATT)21	TTCTCATGCTGCTGCTTTTT	CCATTTTAGCCAATTCTTTTTACA	278	Cook et al. 2008, (http://www.ncbi.nlm.nih.gov/nucgss/FI310265)
GNB817	(AT)22	TTTAAAACAAAGGGCGCATC	AAGTTGAGCCTGGAGCTTGA	155	Cook et al. 2008, (http://www.ncbi.nlm.nih.gov/nucgss/FI310322)
GNB329	(AC)23,(GA)33	CCCTTTTTCGCTTTCTTCCT	GTTCTCGTTTGTGCCCTCTC	270	Cook et al. 2008, (http://www.ncbi.nlm.nih.gov/nucgss/FI310550)
GNB335	(TC)8	GCTGCACACGTCACCTTCTA	TGTTGCGATATGATGGAGGA	225	Cook et al. 2008, (http://www.ncbi.nlm.nih.gov/nucgss/FI311017)
GNB827	(TA)18	CAGGCTTAAACTCCGTGAGC	ACTTGGATGACCCGGTACAA	165	Cook et al. 2008, (http://www.ncbi.nlm.nih.gov/nucgss/FI311396)
GNB837	(CT)8(AT)9(TAT)5	CGAAAACATCGATCTCATGC	GGTGCATGTTTTATCTTTACACGA	277	Cook et al. 2008, (http://www.ncbi.nlm.nih.gov/nucgss/FI313161)
GNB352	(GT)8c(TG)24	CTCTCCTCTCCTCTTGCAGC	GAAATGAAAAACCGTGCGTT	229	Cook et al. 2008, (http://www.ncbi.nlm.nih.gov/nucgss/FI313357)
GNB354	(TCA)5	AAAGCTGCCACTCAAAAGGA	TCAGACATGTGGTTTCTCGC	217	Cook et al. 2008, (http://www.ncbi.nlm.nih.gov/nucgss/FI313403)
GNB371	(AT)20(AG)8	CGCTGCTAATTTATTATGGCAA	TGTAGCCTTAGGTCCCTTATTTTT	270	Cook et al. 2008, (http://www.ncbi.nlm.nih.gov/nucgss/FI316251)
GNB374	(TA)8	TGCTAAATAAAAGGTAATTAGTGGCA	AACACTGAAACTTTGAGAGCACA	186	Cook et al. 2008, (http://www.ncbi.nlm.nih.gov/nucgss/FI316516)
GNB377	(AT)23	TGAATACAAGCTATTTGGTGCAT	GGAGTGAGTGAAGAATTGTTGAAA	259	Cook et al. 2008, (http://www.ncbi.nlm.nih.gov/nucgss/FI316836)
GNB380	(AG)22	ACGGACCAAAAATGCTAACG	ATGGCTGTAAACGGTTCGTC	257	Cook et al. 2008, (http://www.ncbi.nlm.nih.gov/nucgss/FI316975)
GNB554	(AG)7	GGTTTGGAACAAGTCAGGGA	GTGGATAGGAAGATTGCCGA	251	Cook et al. 2008, (http://www.ncbi.nlm.nih.gov/nucgss/FI318362)
GNB887	(TA)10	TCTGTTTGGCCGTTGAAAA	TCCAATCGTTCAATCACGTC	189	Cook et al. 2008, (http://www.ncbi.nlm.nih.gov/nucgss/FI319065)
GNB901	(AC)27(AT)8	TGCGTTTAGTTACCGTGTGC	CAGAGGTTACGACAGTTCTAAGGC	208	Cook et al. 2008, (http://www.ncbi.nlm.nih.gov/nucgss/FI321138)
GNB1062	(GTG)5, (T)10	CAAAGAAAGAAAGGCGATGG	TCGAGATTCCTCAATATTTTGCT		Cook et al. 2009, (http://www.ncbi.nlm.nih.gov/nucgss/FI498836)
GNB1076	(TA)7	GCCACTCTATCACCCCAGTC	AGAATCACCAAGGCACAAGC		Cook et al. 2009, (http://www.ncbi.nlm.nih.gov/nucgss/FI499451)
GNB1112	(TC)11	CACTGGAGCGTCGACTGTTA	GCATGCTAGCTAAGAATACTACCAAA		Cook et al. 2009, (http://www.ncbi.nlm.nih.gov/nucgss/FI501618)
GA8	(GA)19	TGAAGGGAGGAAGAGACGAAT	CCTCTGTGCGACATGACTCTAA		Budiman et al. 2006
GA21	(TAT)16	CAGGATGAACAGGCACAGAAT	ATGAACAATTGCGATTTGGAC		Budiman et al. 2006
GA26	(AT)15	CCTCACTTCTTTTTGCATGGT	TGGAAAGGAAATGATTTGGTG		Budiman et al. 2006
GA27	(GA)31	CATCCAAAGCCAAAGTTCACA	GCTTAGCTTGCTTTGATTAGGG		Budiman et al. 2006
GA32	(ATA)11	CAGCAATTCAGCAAACTAATGAA	TCCTCCCACGTCCTTTTATTT		Budiman et al. 2006
GA37	(AT)26	CCTCACAAAGGCTAAAGAGGAA	TATACCATCCCTGCCACAGAA		Budiman et al. 2006
GA42	(TC)11	TTGTGCGAAGGGTAAGATAGAAA	TCCTGTGCTTGAATCTGGAAT		Budiman et al. 2006
GA65	(GA)9	TTGCATGTTAGTCCCACCACT	CCGCACTCGTTTGGAAATTA		Budiman et al. 2006
GA72	(ATA)36	ACTTTGGTGGCTTTCCTTCAT	TCTCTGTGCCCTCTTTCTTCA		Budiman et al. 2006
GA131	(GT)7+(GA)10+(GT)7	ATGTCCTTGCCTTGTTTCGTT	TAGTTGGCGGTATGGCTTAGA		Budiman et al. 2006
GA147	(GA)12	CTCAGCATAGCAACACACACG	GGCTTCTCCTTCCCAGTCCT		Budiman et al. 2006
GA161	(GA)35	TGAGGCCGTCTTGTTTAGAGA	CCTCTTCCATCACCGTTCATA		Budiman et al. 2006
GA166	(ATA)19	TGGTCGCAGATAGTATTTCTCCT	TGGAATTTGAATCGCACTCTT		Budiman et al. 2006
GM799	(CT)8	AAAAGCTATTCAAACGCACTTT	GCAGCAGAATGAGGAAGAAAA	420	Nagy et al. (2009)
GM890	(TC)9	CATGGCTTCCCATTCTTCTTA	GGCACATAGTTGCAGGCATA	413	Nagy et al. (2009)
GM951	(ACC)6	CCACCACCACCATTCAATAAC	TTGCAGACATGTGTGGAGAAC	403	Nagy et al. (2009)
GM1047	(ATA)5	CCCCAAACTCCAATTCCTAGA	TCCAAAGGGTCAAATTTCTCA	305	Nagy et al. (2009)
GM1049	(AT)8	TTTTAATGCACGAAGCCAATC	CACACCCCGTCATAGGTTCTA	271	Nagy et al. (2009)
GM1062	(AAG)5	AAGAAAAGGAGGCATGAGAGG	TTTCAATTGGGCTTCATCATC	253	Nagy et al. (2009)
GM1073	(ATC)6	TCCCATACTACCCCTTAGCTTTT	GAAAACAACCAAACCGAAGTT	265	Nagy et al. (2009)
GM1076	(GAA)6	AACAGACCAAAGGGTGTGTGA	TGCAGATTCTCACTTCCTAAGC	260	Nagy et al. (2009)
GM1254	(AAT)6	CCAAGGACTACATTTACCACTGC	TGAACTTGATGGTTTGGTTGG	136	Nagy et al. (2009)
GM1311	(ATT)5	CACATGATGATGGATCTTTGTTC	AACCATGACACCAGCTACACC	107	Nagy et al. (2009)
GM1389	(GA)8	GAGAGTGAGAGTGTGGTGAGTGA	CCGAGTGAGTTGAGTGATTCTG	100	Nagy et al. (2009)
GM1445	(CAT)7	GTTGGCAGAGTGGAAGAACTG	CGCTTTTATAATAGGCCGAGGT	252	Nagy et al. (2009)
GM1490	(ATGT)4	AAACTCAAGGGCCAGCATATC	CAAGCCCCTTTGTGTGTGTAT	404	Nagy et al. (2009)
GM1555	(AG)19	CGTAGACGTGAACCACTACCAA	CGCCTAGTGTCTCAGAAAACG	434	Nagy et al. (2009)
GM1562	(CAA)9	TCTTCTAATCTTCGGTCAACAAT	TCATCAGATCCTCCAAAGCAC	402	Nagy et al. (2009)
GM1573	(TC)24	GAGACCGGAGACGGAGAGTAT	ACGCCCATAGATTAACCCAGT	264	Nagy et al. (2009)
GM1577	(GA)13	GCGGTGTTGAAGTTGAAGAAG	TAACGCATTAACCACACACCA	278	Nagy et al. (2009)
GM1598	(GT)11	GGCCAGGCAAGTAAAGGTAAT	TGGTCGGTTAGGCAAAGTCTA	429	Nagy et al. (2009)
GM1628	(AT)7	AAACGTGCTCTAGAAACATACAAAA	CAACACATGCAATGCAACAA	179	Nagy et al. (2009)
GM1655	(GA)8(AG)5	TGTTCAGCCGCCTAGAGAAT	GCAGGTAACTTCCCCGTAAA	175	Nagy et al. (2009)
GM1713	(CT)7	TCTGCATGAACTGGACCATC	CACACACACAACACTCAACACA	241	Nagy et al. (2009)
GM1726	(GA)11	GAGTGTTGTTGGCATATATAATAGTGA	GGAGGTGGTGATCTTCCTCA	171	Nagy et al. (2009)
GM1742	(AAC)9	GCCTTGTTGCAATCATCACA	ACCTCCAACAGGAACATTGC	270	Nagy et al. (2009)
GM1760	(TTC)18	TGAAGAGCCATGTCAGATCG	AGGGCCCCAACAAGATAAGT	212	Nagy et al. (2009)
GM1798		GCCACATGGGAGTTTCAGTT	TGCAACATTTGCTGGGTTTA		Nagy et al. (2009)
GM1821		CTTCTCTCTTTTTAAGACACAAACA	GGAGTGAAAGCAGCACTTCC		Nagy et al. (2009)
GM1839	(AGA)9	GAATCTGAGAGTGAAACAGAGCA	GAATTTGGGAAGACGAGGTTG	90	Nagy et al. (2009)
GM1843	(TC)18	CCCACACACACACACACACTA	AGGTGATGCTGCGTTTCTTT	136	Nagy et al. (2009)
GM1854	(TC)14	CCCCAACCCTTTCTTTCTCTT	TGGTGGTGTTTTGTTGTTGTT	96	Nagy et al. (2009)
GM1878	(CT)22	TCAGTGGTTCAGTGCATCAAG	GTCCCTTGGTCATCTTCGATT	123	Nagy et al. (2009)
GM1901	(AT)12	GAAACACCGATATTTTCGATACA	TGACGAGCAAGTCATGTATGTG	159	Nagy et al. (2009)
GM1918	(AGAA)5	CTACCGCTTCTCCTCCTCCT	GGGATCCTCTCTGCCATCTAC	105	Nagy et al. (2009)
GM1940	(AGA)12	CAACTAAGGTTGAAGGTTGAAGG	TTTCTTGTGTGAGCTGTGCTG	125	Nagy et al. (2009)
GM1953	(AGA)11	TCCACAGTCGAGAGTCCAG	GCCGTCCCAAACATTTTATTC	132	Nagy et al. (2009)
GM1954	(GA)11	GAGGAGTGTGAGGTTCTGACG	TGGTTCATTGCATTTGCATAC	115	Nagy et al. (2009)
GM1959	(TC)22	GTGTTCTCAGCCATCTTTTCG	GTGAAGGTGTTGTGAATGCAG	158	Nagy et al. (2009)
GM1961	(AG)16	TGTATTCTCCCTGAAATGACGA	CTTCTTCCTCCATCCTCCCTA	90	Nagy et al. (2009)
GM1985	(ATA)13	TGGCATGTTCTCTGTCATAGG	TGTTGAAGATTTTGTTGTTGTTG	116	Nagy et al. (2009)
GM1986	(TA)14	GCTGCTGCAAGTCTTAAGGAA	AAAGTGTCAGGTGCAAAGCAT	133	Nagy et al. (2009)
GM1996	(CAA)19	CATCCCATCATTTTCCCTCTT	TACAGTGAAGGTGGGATCCTG	150	Nagy et al. (2009)
GM2007	(TC)13	GGGCCTCTATTTCCTTCCTTT	TTGGGATTCTTGGATCAGATG	112	Nagy et al. (2009)
GM2008	(GA)13	TACAATCACCATCACCATTCC	CCTTCGCCGACAACACTACTA	122	Nagy et al. (2009)
GM2027	(CTG)7	CAAATAAAATTGGTTGGGGTCT	CCATGGCGGTATGAACAATAA	270	Nagy et al. (2009)
GM2032	(CATA)6	GCCGATGATGTACGTTTCTTC	GAGACGGCATGTCAAAAGAAT	149	Nagy et al. (2009)
GM2063	(GA)9(GTTGG)3	AAAGTGGTGATTCCCAGTTCC	GAGCAGCGTTGTTGTGGTTAG	405	Nagy et al. (2009)
GM2067	(TCA)7(AGA)9	TCGCCAAGAAGAACAAAACAC	CTGGTCGAAGAAGGGTTCTCT	406	Nagy et al. (2009)
GM2084	(ATG)33(TGA)21(AACAAT)24	CGCAGAAATGAACCGAAATTA	GGATGCATTCTTCTTCCTCCT	418	Nagy et al. (2009)
GM2106	(TTC)5(TGA)5	TTTGACATCATTGTTGATTGTTG	GATGAGGCCATTAAGGAGTGA	252	Nagy et al. (2009)
GM2120	(CA)11(ATC)10(CT)10	TCCACTGCCACCTCTATCATC	TCCACCCACATAGACAGAAGC	139	Nagy et al. (2009)
GM2137	(CTT)10	CAAAGTCCCATGAATGCTCTC	GTATGAACCGAGCCAAATCCT	309	Nagy et al. (2009)
GM2156	(TTC)13	CGTGTCCTTGTTCTCTTCTCTG	TGGAGGAATGAAGGAAGGAAT	199	Nagy et al. (2009)
GM2165	(TC)6	CTACGCGCATCGCATAATATC	GTGAGATGGGGTTGGAGATTT	200	Nagy et al. (2009)
GM2196	(TCA)6	CCTTGCTTTTCGGCTTCTATT	GAGCTTTGGCTTTTGTTGTTG	205	Nagy et al. (2009)
GM2215	(GA)8	GAAATCGGAGTCGGAGAGGT	TCCCCTTCTTTCTTCGTTCTT	272	Nagy et al. (2009)
GM2246	(TC)15	GCAATTTATGTGCACCCTTTT	CGCTTGACACCAATGAAGTCT	146	Nagy et al. (2009)
GM2289	(TCT)5	GAAGTGCCTCATTCACCGTTA	ATCCTTCTTCTTCCGATCCAA	137	Nagy et al. (2009)
GM2313	(AG)17	GATGCTGCTAAATCGAGATGC	GTTGTTTTGTTTCACGCCAGT	137	Nagy et al. (2009)
GM2337	(AG)8	TGTGGAAATGAAGGGACATTG	TGAGAGTGAGTGCGAGTGAGA	156	Nagy et al. (2009)
GM2359	(ATCGTC)5	AAATCCCCAATTCAAACCACT	GGGACCGAGTATTCGACTCAT	135	Nagy et al. (2009)
GM2402	(GA)12	CAGAGTAGGCAACATCCTTGG	GCGCTTTACCAACTCACACTC	191	Nagy et al. (2009)
GM2411	(CCA)5	GAAACTAATCGCGTGATGGAA	TTTCGCCAAGATTGAAGACAT	193	Nagy et al. (2009)
GM2444	(CAA)10	CCCTGTTACACACAAGCCATT	TGAGCAAGTGTTAGCCATGAA	268	Nagy et al. (2009)
GM2450	(AGA)6	AGCAGCAGCAAGAAGATGAAC	ACGCTGCAGAGACGATTTTC	219	Nagy et al. (2009)
GM2480	(TC)13	AGCGCCTTCTTTTGTCTCTCT	GATGAAGAGGTGAGGGTGGA	215	Nagy et al. (2009)
GM2528	(AGT)6	TGCAAACTCAGTAGGAGCCATA	GCCAAACAGTAGAAGCTGGTG	302	Nagy et al. (2009)
GM2531	(AAC)5	CAAGGATGTCCCAGATGATGT	GGACTCAATTTGTCGACCCTA	305	Nagy et al. (2009)
GM2557	(TC)18	GGTAGTATCGCAAGCTCAACG	TACCGTAATGCCAGGGAGAAT	304	Nagy et al. (2009)
GM2571	(TTC)5	GATCGTTTTCACAACCAAAGC	AGCGATCATGTAACACCGTTC	301	Nagy et al. (2009)
GM2574	(ATAA)5	CACCACCGCCAATCTACC	AACTTGTGCACCGGGTTG	301	Nagy et al. (2009)
GM2589	(TC)12	TTTCAGCTACCCTTCTTCCAAA	CAAAAGTGAACCCCGTAAGAA	308	Nagy et al. (2009)
GM2607	(TC)18	AGAAACACGCGTAGTGGAATG	CCGTGCCGTTTACTCTCACT	91	Nagy et al. (2009)
GM2637	(GA)12	ATGCTCTCAGTTCTTGCCTGA	AAGGAGCCAGCTAGCTACATAGT	131	Nagy et al. (2009)
GM2638	(TC)14	ATGCTCTCAGTTCTTGCCTGA	CAGACATAACAGTCAGTTTCACC	107	Nagy et al. (2009)
GM2689		GACGCCGTGGTTTATGACTT	CAAGCAAACCCCTCTTCTCA		Nagy et al. (2009)
GM2690		GACGCCGTGGTTTATGACTT	CAACCCTTTCACCCTCTTCA		Nagy et al. (2009)
GM2724	TTC	GGAAAAGAAGAGCAGCCACAT	CACTCTCACTTTCTCTTCTGCTT		Nagy et al. (2009)
GM2744	(GAC)8	TCAAATGATGGAAGCTAAGCAA	AACAACTCATCAATGGCGAAG	260	Nagy et al. (2009)
GM2745	(TA)12	TCAAATGATGGAAGCTAAGCAA	GCGAAGAAGCTTTCACAACAA	254	Nagy et al. (2009)
GM2779	(AAT)20	CAGCTACCTTCAAAGCATACCA	CCCTTGTTGTGTTCCATCTTG	337	Nagy et al. (2009)
GM2788	(TCTGGT)10	AAGTTTCATTTCCAGGGCATT	AATCGCAGGTGTTTGTGTAGC	330	Nagy et al. (2009)
GM2792	(CT)8	ACTTCAACCTCCCATGTCCTATT	GCATCTTGGTGAAATCAAAGC	197	Nagy et al. (2009)
GM2808	(AT)9	TGTTGCTTTGTTCTGCCTAATG	GGATGAATAAGATTAAGATGGCTGT	128	Nagy et al. (2009)
GM2831	(CAA)7	TGAAGAAGAAGCTGAGGCAAA	AGAACCTTCCATCTCTGTTGTTG	230	Nagy et al. (2009)
GM2839	(CA)19	TCTCTTTCTTTTCCTCATTCTCTCA	CCACAGCCATAGCAGCAGAG	186	Nagy et al. (2009)
IPAHM103	(CA)3(GA)17	GCATTCACCACCATAGTCCA	TCCTCTGACTTTCCTCCATCA	160	Cuc et al. 2008
IPAHM108	(TC)18	CTTGTCAAACTCTGTGACTTAGCA	CATGAACAATTACACCCAGTCA	230	Cuc et al. 2008
IPAHM123	(GA)18	CGGAGACAGAACACAAACCA	TACCCTGAGCCTCTCTCTCG	190	Cuc et al. 2008
IPAHM23	(CA)17(TA)3	GTGTCTTTTCGTTCGCGATT	CGACTCTTAGGGTGGATTATAGTAAGA	130	Cuc et al. 2008
IPAHM73	(GA)13	ACTAACAGCGTAGCCGTCGT	ACCCCTCTCAGTGTTTTCCA	170	Cuc et al. 2008
IPAHM105	(CT)18	CAGAGTTTGGGAATTGATGCT	GCCAGATCTGAGCAAGAACC	300	Cuc et al. 2008
IPAHM177	(CA)11TA(CA)3(TA)4	TCAGCGGAGAAGAAAACTAAGG	GAGGTGTTTGGAGAACTAGGATTT	190	Cuc et al. 2008
IPAHM606	(CA)15TA(CA)3(TA)4	CCTAACTCAGCCTGCGAAAC	CAGAGGTGTTTGGAGAACTAGGA	100	Cuc et al. 2008
PM15	(GAAA)3(GA)8, (GA)9	CCTTTTCTAACACATTCACACATGA	GGCTCCCTTCGATGATGAC	204	He et al.2003
PM32	(CT)15	AGTGTTGGGTGTGAAAGTGG	GGGACTCGGAACAGTGTTTATC	136	He et al.2003
PM36	(GA)18	ACTCGCCATAGCCAACAAAC	CATTCCCACAACTCCCACAT	243	He et al.2003
PM45	(GA)16	TGAGTTGTGACGGCTTGTGT	GATGCATGTTTAGCACACTTGA	126	He et al.2003
PM50	(GA)19	CAATTCATGATAGTATTTTATTGGACA	CTTTCTCCTCCCCAATTTGA	156	He et al.2003
PM73	(GA)16	GGGACTCGGAACAGTGTTTATC	AGTGTTGGGTGTGAAAGTGG	133	He et al.2003
PM179	(GA)15	TGAGTTGTGACGGCTTGTGT	CTGATGCATGTTTAGCACACTT	131	He et al.2003
PM188	(GA)8	GGGCTTCACTGCTTTTGATT	TGCGACTTCTGAGAGGACAA	119	He et al.2003
PM200	(CT)22(CA)16	GCTATGTGGGAAAAATACTGCTT	CAGATGTGTGTGTGTGTGTGTG	187	He et al.2003
PM204	(GA)20	TGGGCCTAAACCCAACCTAT	CCACAAACAGTGCAGCAATC	216	He et al.2003
PM210	(CT)25	CCGCAGATCTTCTCCTGTGT	CCTCCTCATCCTCTAAACTCTGC	275	He et al.2003
PM308	(CT)19	CCTTCTTCTTTCTCCTCCTCA	CAATTCGTGATAGTATTTTATTGGACA	111	He et al.2003
PM343	(CT)22	AGAAACGAGGAGCTCGACAA	GCTCATTTTGATGGAATGAGAG	203	He et al.2003
PM358	(CT)21	CCACAAACAGTGCAGCAATC	TCAAAGGCCATTTCATCACA	187	He et al.2003
PM377	(GA)21	ACGCTCACATGTTTGCTTTG	GCTCGATTTGATTTGGGTGA	164	He et al.2003
PM402	(CT)10	CCGCCCTAAAAACTGTATTCG	CCTAAGAGTACACGCGACGA	250	He et al.2003
PM425	(CT)21	TGTGAAAGTGGGTGACCAAA	GGGACTTGGAACAGTGTTTATC	225	He et al.2003
PM499	(CT)11	TCCCTTCTAAACACGAAATGG	ACTGAATGGAGAAAAGAGTGTGG	246	He et al.2003
PM505	(CT)16	TCCTCACATTGACGATGACC	CGGAGAACGAGAGGTTGAAG	233	He et al.2003
PM652	(GGC)8	GGAAAACCCTAACCCCTTGA	TCTCTCTTCTCACCCTCCTTTC	132	Yuan et al.2010
PM664	(GGC)18	GCTCCATTAACGGTGACGAT	AAAACTCCGCCATCAACATC	155	Yuan et al.2010
PM675	(CAT)24	AATACCCTTCCCCAATCACC	TGCTTCTGCTCGATGTTCTG	243	Yuan et al.2010
pPGPseq1B9	(GA)19	CGTTCTTTGCCGTTGATTCT	AGCACGCTCGTTCTCTCATT	282	Ferguson et al. 2004
pPGPseq2D12B	(TAA)6	AAGCTGAACGAACTCAAGGC	TGCAATGGGTACAATGCTAGA	265	Ferguson et al. 2004
pPGPseq2E6	(GA)12	TACAGCATTGCCTTCTGGTG	CCTGGGCTGGGGTATTATTT	250	Ferguson et al. 2004
pPGPseq2F5	(TAA)17	TGACCAAAGTGATGAAGGGA	AAGTTGTTTGTACATCTGTCATCG	262	Ferguson et al. 2004
pPGPseq2G4	(TAA)23	TTCTTGGTTCCTTTGGCTTC	TGCTCAAGTGTCCTTATTGGTG	289	Ferguson et al. 2004
pPGPseq5D5	(GA)32	AAAAGAAAGACCTTCCCCGA	GCAGGTAATCTGCCGTGATT	274	Ferguson et al. 2004
pPGPseq7G2	(TATC)12	ACTCCCGATGCACTTGAAAT	AACCTCTGTGCACTGTCCCT	225	Ferguson et al. 2004
pPGSseq10D4	(GA)24	ATCCCTGATTAGTGCAACGC	CGTAGGTGGTTTTAGGAGGG	203	Ferguson et al. 2004
pPGSseq13A7	(TAA)10	AATCCGACGCAATGATAAAAA	TCCCCTTATTGTTCCAGCAG	265	Ferguson et al. 2004
pPGSseq15C10	(TAA)16	ATTCCCATGTCGTCAAGACC	GCGACGGTATTGGCTTTTAG	203	Ferguson et al. 2004
pPGSseq16G8	(TAA)19	CTCAAAAAGCGCTTAGCCAC	CTGCCTACTGCCTACTGCCT	194	Ferguson et al. 2004
pPGSseq18C5	(TAA)23	GGACAGCCGGATGCTATTTA	ACATGAGTCCCTTTTCCCTT	281	Ferguson et al. 2004
pPGSseq18G9	(TAA)20	ATATCAGCGCCAATGACTCC	TCGCTCCTGGCACCTATATC	225	Ferguson et al. 2004
pPGSseq19D6	(TAA)19	TTTGTTATGCTCACACCCCA	AAAAATGAAGCAATATTTTGTTGTTAG	232	Ferguson et al. 2004
pPGSseq19D9	(TAA)18	TGTTGCCCACTGTTCTAATCA	TCAAATGGCATAGTCTCCCC	271	Ferguson et al. 2004
pPGSseq19G7	(GA)22	ATTCAATTCCTCTCTCCCCC	TCAATCAATCAATCGCAGGA	149	Ferguson et al. 2004
pPGSseq9H8	(TAA)20	CTGGATACATCGACGCTGAG	GCGGTCCAATACTAACAAAATC	268	Ferguson et al. 2004
EM78	(AAT)20	CAATCAACATGATGGGAAGG	CCCGCATTTATTTGTTTACG	310	Guo et al. 2008
EM142	(CAG)6	GAACCTTCCAGGACAAACTCG	CGTCTTCCTGCTCGTAATCG	240	Guo et al. 2008
STS20-1		CTCCCTTCCCATCTGTTGTC	AGCAGAAGCAAGATGAAGCAG		He et al. 2005
GA28x3AF		CCTCTTCTTTAGCCGTTGA	CGTGGGATATTCCTCCAAAA
GA28x3CF		CCTCTTCTTTAGCCGTTGA	AGCGAGGTTTGGAAGAAAGA
GA37x20AF		TCAACGGCTAAAGAAGAGG	ATATCCCTGTGAGAGGATCAGC
GA37x29AF		TCAACGGCTAAAGAAGAGG	TCAGAAGGATTTTGTGTTCCA
GA45x10BR		AGTGGTATTTTTGCAGTTCTA	TTCTTCAGGTTTTGGCCTTTT
GA7x10AF		GAATGGGTTAGTGAATGCC	ATGAAGCCATTCGAAQGTGAA
GA7x10CF		GAATGGGTTAGTGAATGCC	GGTGAGTTTCACGGAAGAGC
